# Supplementary material for: Sucrose metabolism in developing oil-rich tubers of Cyperus esculentus: comparative transcriptome analysis
Source: BMC Plant Biol. 2018 Jul 24;18:151. doi: 10.1186/s12870-018-1363-9 (PMC6056992; doi:10.1186/s12870-018-1363-9)
Supplement: Supplementary file 1 — Table S1. Summary of C. esculentus transcriptome datasets, assembly and annotation, and number of transcripts and unigenes related to carbohydrate metabolism. Table S2. Annotation of C. esculentus transcriptome. Table S3. Annotation and expression levels for selected genes associated with sucrose metabolism. Table S4. Primer pairs used for qRT-PCR. Table S5. The assembled sequences for selected genes associated with sucrose metabolism. (XLSX 6684 kb) [file 12870_2018_1363_MOESM1_ESM.xlsx]

## Sheet: Table S1-Summary
	Table S1a. Details and accession numbers of trancriptome datasets are available on NCBI Short Read Archive (SRA).
	Species	Stage (days after sowing)	Tissue	SRA
	Cyperus esculentus	50 d	tuber	PRJNA320781
	Cyperus esculentus	85 d	tuber	PRJNA320787
	Cyperus esculentus	120 d	tuber	PRJNA312713
	Table S1b. Summary of C. esculentus transcriptome assembly statistics.
	Total number of transcripts	99558
	Total transcript length (bp)	78374640
	GC %	42.49
	Maximum transcript length (bp)	16531
	Minimum transcript length (bp)	201
	Average transcript length (bp)	787.23
	N50 contig size (bp)	1398
	N90 contig size (bp)	301
	Transcripts >500 bp	42745
	Transcripts >1 kbp	24567
	Transcripts >5 kbp	412
	Table S1c. Annotation summary of C. esculentus transcriptome.
	Database	Total transcripts	Annotated transcripts	Percentage
	Pfam	99558	24376	0.2448
	String	99558	17061	0.1714
	Swissprot	99558	25171	0.2528
	KEGG	99558	14253	0.1432
	NR	99558	37379	0.3754
	All	99558	40864	0.4105
	Table S1d. Number of transcripts and unigenes for selected sucrose metabolic pathways.
	Pathways	Transcrpits	Unigenes
	Starch and sucrose metabolism	488	355
	Sugar transport	28	22
	Sucrose degradation	33	24
	Hexose phosphorylation	37	28
	Sucrose synthesis	22	10

## Sheet: Table S2-Annotation
Table S2. Annotation of C. esculentus transcriptome. Annotation for all the sequences (>200 bp) was performed using a BLAST homology search (hits with E-value cut-off ≤1e-5) against the databases of NCBI nonredundant protein database (NR), Kyoto Encyclopedia of Genes and Genomes (KEGG), Swiss-Prot, Search Tool for the Retrieval of Interacting Genes (STRING), Clusters of Orthologous Groups (COG) a…
Unigene ID	NR_Hit-Name	NR_Description	NR_E-Value	NR_Similarity	Swissprot_Hit-Name	Swissprot_Description	Swissprot_E-Value	Swissprot_Similarity	String_name	String_description	COG	KOG	NOG	GO_molecular_function	GO_biological_process	GO_cellular_component	KO/Gene_ID	KEGG_GENE	KEGG_PATHWAY	CDS	CDS_type	Pfam
c10005_g1	gi|475612470|gb|EMT28422.1|	hypothetical protein F775_23869 [Aegilops tauschii]	1e-20	0.62	_	_	_	_	_	_	_	_	_	_	_	_	_	_	_	m.20069|c10005_g1_i1:1-312(-)	internal	_
c10010_g1	gi|571543346|ref|XP_003552920.2|	PREDICTED: nardilysin-like [Glycine max]	5e-12	0.69	_	_	_	_	_	_	_	_	_	_	_	_	K01411	NRD1	_	_	_	_
c10033_g1	gi|643723100|gb|KDP32705.1|	hypothetical protein JCGZ_11997 [Jatropha curcas]	1e-29	0.61	gi|91207151|sp|Q6Q9H6.2|MAD34_ORYSJ	RecName: Full=MADS-box transcription factor 34; AltName: Full=OsMADS34; AltName: Full=RMADS212/RMADS217/RMADS221 [Oryza sativa Japonica Group]	2e-10	0.62	59689.Al_scaffold_0001_2320	annotation not avaliable	COG5068	_	_	_	_	_	_	_	_	m.20096|c10033_g1_i1:258-1253(-)	5prime_partial	PF00319.13|SRF-TF|SRF-type transcription factor (DNA-binding and dimerisation domain)|m.20096:1-37
c10048_g1	gi|496523717|ref|WP_009232000.1|	conserved hypothetical protein, partial [Prevotella sp. oral taxon 317]	4e-06	0.59	_	_	_	_	_	_	_	_	_	_	_	_	_	_	_	_	_	_
c10051_g1	gi|371721804|gb|AEX55225.1|	sugar transporter [Allium sativum]	1e-31	0.67	gi|118573109|sp|Q8GXR2.2|PLT6_ARATH	RecName: Full=Probable polyol transporter 6 [Arabidopsis thaliana]	9e-30	0.66	_	_	_	_	_	GO:0005215|transporter activity;	GO:0006810|transport;	_	_	_	_	m.20028|c10051_g1_i1:1-411(-)	internal	PF00083.19|Sugar_tr|Sugar (and other) transporter|m.20028:1-135
c10080_g1	gi|475538871|gb|EMT09318.1|	Pentatricopeptide repeat-containing protein [Aegilops tauschii]	3e-32	0.84	gi|75169981|sp|Q9CAY1.1|PP223_ARATH	RecName: Full=Putative pentatricopeptide repeat-containing protein At3g11460 [Arabidopsis thaliana]	3e-15	0.6	_	_	_	_	_	_	_	_	_	_	_	m.20008|c10080_g1_i1:3-311(-)	internal	PF01535.15|PPR|PPR repeat|m.20008:39-62;PF01535.15|PPR|PPR repeat|m.20008:68-96;PF13041.1|PPR_2|PPR repeat family|m.20008:66-102;PF13812.1|PPR_3|Pentatricopeptide repeat domain|m.20008:39-61;PF13812.1|PPR_3|Pentatricopeptide repeat domain|m.20008:67-100
c10088_g1	gi|567168309|ref|XP_006398341.1|	hypothetical protein EUTSA_v10001136mg [Eutrema salsugineum]	6e-29	0.7	_	_	_	_	_	_	_	_	_	GO:0005488|binding;	_	_	_	_	_	_	_	_
c10094_g1	gi|573951085|ref|XP_006657829.1|	PREDICTED: chlorophyll a-b binding protein CP29.1, chloroplastic-like [Oryza brachyantha]	0	0.97	gi|38502901|sp|Q07473.1|CB4A_ARATH	RecName: Full=Chlorophyll a-b binding protein CP29.1, chloroplastic; AltName: Full=LHCB4.1; AltName: Full=LHCII protein 4.1; Flags: Precursor [Arabidopsis thaliana]	0	0.95	39946.BGIOSIBCE025227	Os07g0558400	_	_	NOG293196;NOG219573	GO:0016168|chlorophyll binding;	GO:0009637|response to blue light;GO:0018298|protein-chromophore linkage;GO:0009765|photosynthesis, light harvesting;GO:0010218|response to far red light;GO:0010114|response to red light;	GO:0009523|photosystem II;GO:0009534|chloroplast thylakoid;GO:0016021|integral component of membrane;	K08915	LHCB4	path:ko00196;path:ko01100	m.20165|c10094_g1_i1:169-756(-)	5prime_partial	PF00504.16|Chloroa_b-bind|Chlorophyll A-B binding protein|m.20165:29-165
c10099_g1	gi|634350980|gb|KDE06194.1|	hypothetical protein MVLG_03475 [Microbotryum violaceum p1A1 Lamole]	9e-12	0.86	gi|110815936|sp|Q2HAR0.1|PMP3_CHAGB	RecName: Full=Plasma membrane proteolipid 3	1e-12	0.92	500485.B6HCG7	Pc18g01670	COG0401	KOG1773	_	_	_	GO:0016021|integral component of membrane;GO:0005886|plasma membrane;	_	_	_	_	_	_
c10101_g1	gi|386522854|ref|YP_006273075.1|	polyprotein [Fig badnavirus 1]	5e-12	0.65	_	_	_	_	_	_	_	_	_	GO:0016740|transferase activity;GO:0005488|binding;GO:0004518|nuclease activity;	GO:0090304|nucleic acid metabolic process;	_	_	_	_	m.20152|c10101_g1_i1:2-382(+)	internal	_
c10112_g1	gi|670378226|ref|XP_008670089.1|	PREDICTED: phospholipase D delta-like isoform X1 [Zea mays]	2e-40	0.95	gi|20139135|sp|Q9C5Y0.2|PLDD1_ARATH	RecName: Full=Phospholipase D delta; Short=AtPLDdelta; Short=PLD delta [Arabidopsis thaliana]	2e-37	0.88	_	_	_	_	_	GO:0004630|phospholipase D activity;GO:0005509|calcium ion binding;GO:0070290|N-acylphosphatidylethanolamine-specific phospholipase D activity;	GO:0009395|phospholipid catabolic process;GO:0046470|phosphatidylcholine metabolic process;	GO:0016020|membrane;	K01115	PLD1_2	path:ko00564;path:ko00565;path:ko01100;path:ko04014;path:ko04024;path:ko04144;path:ko04666;path:ko04724;path:ko04912	_	_	_
c10133_g1	gi|514812387|ref|XP_004980988.1|	PREDICTED: S-norcoclaurine synthase 1-like [Setaria italica]	5e-28	0.74	gi|75249776|sp|Q94A78.1|ACCH4_ARATH	RecName: Full=1-aminocyclopropane-1-carboxylate oxidase homolog 4 [Arabidopsis thaliana]	6e-08	0.51	_	_	_	_	_	GO:0016491|oxidoreductase activity;	_	_	_	_	_	m.19994|c10133_g1_i1:3-323(-)	internal	PF03171.15|2OG-FeII_Oxy|2OG-Fe(II) oxygenase superfamily|m.19994:43-107
c10143_g1	gi|629107620|gb|KCW72766.1|	hypothetical protein EUGRSUZ_E01215 [Eucalyptus grandis]	0	0.93	gi|75296164|sp|Q7XBS0.1|DUR3_ORYSJ	RecName: Full=Urea-proton symporter DUR3; Short=OsDUR3; AltName: Full=High-affinity urea active transporter DUR3 [Oryza sativa Japonica Group]	0	0.91	_	_	_	_	_	GO:0015293|symporter activity;GO:0015204|urea transmembrane transporter activity;	GO:0071918|urea transmembrane transport;	GO:0016021|integral component of membrane;GO:0005886|plasma membrane;	_	_	_	m.20077|c10143_g1_i1:1-429(-)	3prime_partial	_
c10154_g1	gi|514805614|ref|XP_004977665.1|	PREDICTED: uncharacterized protein LOC101784655 [Setaria italica]	5e-21	0.73	_	_	_	_	_	_	_	_	_	_	_	_	_	_	_	_	_	_
c10160_g1	gi|66277464|gb|AAY44603.1|	stress responsive protein [Triticum stress responsive protein 2 [Triticum aestivum]	4e-06	0.84	_	_	_	_	_	_	_	_	_	_	_	_	_	_	_	m.20082|c10160_g1_i1:3-350(-)	internal	_
c10167_g1	gi|414584936|tpg|DAA35507.1|	TPA: hypothetical protein ZEAMMB73_592348 [Zea mays]	2e-17	0.79	gi|73920072|sp|Q56UD0.1|INV6_ORYSJ	RecName: Full=Beta-fructofuranosidase, insoluble isoenzyme 6; AltName: Full=Cell wall beta-fructosidase 6; AltName: Full=Invertase 6; AltName: Full=OsCIN6; AltName:	8e-18	0.73	_	_	_	_	_	GO:0004553|hydrolase activity, hydrolyzing O-glycosyl compounds;	GO:0005975|carbohydrate metabolic process;	GO:0016023|cytoplasmic membrane-bounded vesicle;	K01193	E3.2.1.26, sacA	path:ko00052;path:ko00500;path:ko01100	_	_	_
c10175_g1	gi|672166715|ref|XP_008803288.1|	PREDICTED: MATE efflux family protein 5-like [Phoenix dactylifera]	0	0.87	_	_	_	_	_	_	_	_	_	GO:0015238|drug transmembrane transporter activity;GO:0015297|antiporter activity;	GO:0006855|drug transmembrane transport;	GO:0016021|integral component of membrane;	K03327	TC.MATE, SLC47A, norM, mdtK, dinF	_	m.20012|c10175_g1_i1:25-798(-)	5prime_partial	PF01554.13|MatE|MatE|m.20012:1-157
c10176_g1	gi|242076908|ref|XP_002448390.1|	hypothetical protein SORBIDRAFT_06g026425 [Sorghum bicolor]	0	0.69	gi|3123282|sp|Q00416.2|SEN1_YEAST	RecName: Full=Helicase SEN1; AltName: Full=tRNA-splicing endonuclease positive effector [Saccharomyces cerevisiae S288c]	1e-41	0.55	4558.Sb06g026425.1	hypothetical protein	COG1112	_	_	_	_	_	K10706	SETX, ALS4	_	m.20122|c10176_g1_i1:1-1530(+)	5prime_partial	PF13087.1|AAA_12|AAA domain|m.20122:235-431;PF13086.1|AAA_11|AAA domain|m.20122:139-227
c1018_g1	gi|115443697|ref|NP_001045628.1|	Os02g0106600 [Oryza sativa Japonica Group]	2e-31	0.57	gi|68565286|sp|Q9FGJ6.1|ATL79_ARATH	RecName: Full=RING-H2 finger protein ATL79; Flags: Precursor [Arabidopsis thaliana]	1e-23	0.55	_	_	_	_	_	_	_	_	_	_	_	m.46349|c1018_g1_i1:237-764(-)	complete	PF13639.1|zf-RING_2|Ring finger domain|m.46349:111-154;PF12678.2|zf-rbx1|RING-H2 zinc finger|m.46349:110-154;PF13923.1|zf-C3HC4_2|Zinc finger, C3HC4 type (RING finger)|m.46349:112-153;PF00097.20|zf-C3HC4|Zinc finger, C3HC4 type (RING finger)|m.46349:112-153;PF14634.1|zf-RING_5|zinc-RING finger domain|m.46349:111-154;PF12861.2|zf-Apc11|Anaphase-promoting complex subunit 11 RING-H2 finger|m.46349:1…
c10185_g1	gi|414587590|tpg|DAA38161.1|	TPA: hypothetical protein ZEAMMB73_407931 [Zea mays]	1e-05	0.51	_	_	_	_	_	_	_	_	_	_	_	_	_	_	_	m.20002|c10185_g1_i1:2-346(+)	5prime_partial	_
c10207_g1	gi|15239406|ref|NP_198495.1|	Haloacid dehalogenase-like hydrolase (HAD) superfamily protein [Arabidopsis thaliana]	6e-42	0.78	gi|487522899|sp|P0DKC4.1|PGP1B_ARATH	RecName: Full=Phosphoglycolate phosphatase 1B, chloroplastic; Flags: PGP1A_ARATH RecName: Full=Phosphoglycolate phosphatase 1A,	6e-44	0.78	_	_	_	_	_	GO:0008967|phosphoglycolate phosphatase activity;	GO:0046487|glyoxylate metabolic process;	GO:0048046|apoplast;GO:0005634|nucleus;GO:0005829|cytosol;GO:0009570|chloroplast stroma;GO:0005773|vacuole;	K01091	E3.1.3.18, gph	path:ko00630;path:ko01100;path:ko01110	m.19980|c10207_g1_i1:2-412(-)	internal	PF13344.1|Hydrolase_6|Haloacid dehalogenase-like hydrolase|m.19980:63-137
c10226_g1	gi|119568902|gb|EAW48517.1|	hCG2044930 [Homo sapiens]	2e-05	0.81	_	_	_	_	_	_	_	_	_	_	_	_	_	_	_	_	_	_
c10239_g1	gi|514707837|ref|XP_004951394.1|	PREDICTED: LOW QUALITY PROTEIN: kinesin-like protein 1-like [Setaria italica]	0	0.82	gi|635552620|sp|Q8W1Y3.2|KP1_ARATH	RecName: Full=Kinesin KP1; AltName: Full=Kinesin-like protein 1; Short=AtKP1 [Arabidopsis thaliana]	1e-42	0.69	39947.LOC_Os02g13580.1	kinesin motor domain containing protein, expressed	COG5059	_	_	_	_	_	K10406	KIFC2_3	_	m.20084|c10239_g1_i1:2-496(+)	internal	PF00225.18|Kinesin|Kinesin motor domain|m.20084:75-164
c10242_g1	gi|115451027|ref|NP_001049114.1|	Os03g0171700 [Oryza sativa Japonica Group]	2e-08	0.88	gi|122247481|sp|Q10R47.1|ILI3_ORYSJ	RecName: Full=Transcription factor ILI3; Short=OsILI3; AltName: Full=Basic helix-loop-helix protein 153; Short=OsbHLH153; AltName: Full=Protein INCREASED LEAF INCL	2e-10	0.88	_	_	_	_	_	GO:0046983|protein dimerization activity;	GO:0040008|regulation of growth;GO:0006355|regulation of transcription, DNA-templated;	_	_	_	_	_	_	_
c10243_g1	gi|672114848|ref|XP_008778858.1|	PREDICTED: U-box domain-containing protein 33-like isoform X1 [Phoenix dactylifera]	1e-05	0.55	_	_	_	_	_	_	_	_	_	_	_	_	_	_	_	_	_	_
c10252_g1	gi|672128537|ref|XP_008787759.1|	PREDICTED: receptor-like protein kinase HSL1 [Phoenix dactylifera]	0	0.82	gi|263505419|sp|C0LGV1.1|RCH1_ARATH	RecName: Full=LRR receptor-like serine/threonine-protein kinase RCH1; AltName: Full=Protein ROOT CLAVATA-HOMOLOG1 1; Flags: Precursor [Arabidopsis thaliana]	0	0.58	39947.LOC_Os12g43660.1	receptor-like protein kinase HAIKU2 precursor, putative, expressed	COG0515	KOG1187	_	GO:0005524|ATP binding;GO:0004674|protein serine/threonine kinase activity;	GO:0010051|xylem and phloem pattern formation;GO:0009069|serine family amino acid metabolic process;GO:0006468|protein phosphorylation;	GO:0016021|integral component of membrane;GO:0016023|cytoplasmic membrane-bounded vesicle;	_	_	_	m.20039|c10252_g1_i1:36-1421(-)	5prime_partial	PF00069.20|Pkinase|Protein kinase domain|m.20039:155-432;PF07714.12|Pkinase_Tyr|Protein tyrosine kinase|m.20039:156-434
c10253_g1	gi|313760923|gb|ADR79437.1|	glycyl-tRNA synthetase-like protein [Liriodendron tulipifera]	4e-20	0.7	gi|3334349|sp|O23627.1|SYGM1_ARATH	RecName: Full=Glycine--tRNA ligase 1, mitochondrial; AltName: Full=Diadenosine tetraphosphate synthetase; Short=AP-4-A synthetase; AltName: Full=Glycyl-tRNA synthet	1e-17	0.83	_	_	_	_	_	GO:0000166|nucleotide binding;GO:0004812|aminoacyl-tRNA ligase activity;	GO:0006418|tRNA aminoacylation for protein translation;	GO:0005794|Golgi apparatus;	K01880	GARS, glyS1	path:ko00970	_	_	_
c10256_g1	gi|567888732|ref|XP_006436888.1|	hypothetical protein CICLE_v10031592mg [Citrus clementina]	2e-21	0.76	_	_	_	_	_	_	_	_	_	GO:0016747|transferase activity, transferring acyl groups other than amino-acyl groups;	GO:0071704|organic substance metabolic process;	_	K15400	HHT1	path:ko00073	_	_	_
c10266_g1	gi|590616691|ref|XP_007023577.1|	HAT transposon superfamily protein, putative [Theobroma cacao]	4e-08	0.68	_	_	_	_	_	_	_	_	_	_	_	_	_	_	_	_	_	_
c10270_g1	gi|672123389|ref|XP_008785055.1|	PREDICTED: pentatricopeptide repeat-containing protein At4g35130, chloroplastic [Phoenix dactylifera]	3e-34	0.77	gi|75098809|sp|O49619.1|PP350_ARATH	RecName: Full=Pentatricopeptide repeat-containing protein At4g35130, chloroplastic; Flags: Precursor [Arabidopsis thaliana]	4e-28	0.74	_	_	_	_	_	_	_	_	_	_	_	m.19988|c10270_g1_i1:2-382(+)	internal	PF13041.1|PPR_2|PPR repeat family|m.19988:74-120;PF01535.15|PPR|PPR repeat|m.19988:48-74;PF01535.15|PPR|PPR repeat|m.19988:76-104
c1028_g1	gi|573917924|ref|XP_006646604.1|	PREDICTED: peptidyl-prolyl cis-trans isomerase FKBP15-1-like [Oryza brachyantha]	0	0.95	gi|23396586|sp|Q38935.2|FK151_ARATH	RecName: Full=Peptidyl-prolyl cis-trans isomerase FKBP15-1; Short=PPIase FKBP15-1; AltName: Full=15 kDa FK506-binding protein; Short=15 kDa FKBP; AltName: Full=FK5	0	0.91	39946.BGIOSIBCE004725	Os01g0915800	COG0545	KOG0549	_	GO:0003755|peptidyl-prolyl cis-trans isomerase activity;GO:0005528|FK506 binding;	GO:0061077|chaperone-mediated protein folding;GO:0000413|protein peptidyl-prolyl isomerization;	GO:0016023|cytoplasmic membrane-bounded vesicle;GO:0005773|vacuole;GO:0005794|Golgi apparatus;GO:0005829|cytosol;GO:0005789|endoplasmic reticulum membrane;	K09569	FKBP2	_	m.46330|c1028_g1_i1:2-355(+)	5prime_partial	PF00254.23|FKBP_C|FKBP-type peptidyl-prolyl cis-trans isomerase|m.46330:12-102
c10282_g1	gi|297729019|ref|NP_001176873.1|	Os12g0254450 [Oryza sativa Japonica Group]	2e-12	0.68	_	_	_	_	_	_	_	_	_	_	_	_	_	_	_	_	_	_
c10311_g1	gi|242050954|ref|XP_002463221.1|	hypothetical protein SORBIDRAFT_02g040050 [Sorghum bicolor]	0	0.76	gi|6226654|sp|P52551.2|MYBB_XENLA	RecName: Full=Myb-related protein B; Short=B-Myb; AltName: Full=Myb-like protein 2; AltName: Full=Myb-related protein 1; AltName: Full=XMYB1	5e-24	0.7	4558.Sb02g040050.1	hypothetical protein	COG5147	KOG0048	_	GO:0005488|binding;	_	_	K09422	MYBP	_	m.52845|c10311_g1_i1:496-1875(+)	complete	PF00249.26|Myb_DNA-binding|Myb-like DNA-binding domain|m.52845:28-72;PF00249.26|Myb_DNA-binding|Myb-like DNA-binding domain|m.52845:78-121;PF13921.1|Myb_DNA-bind_6|Myb-like DNA-binding domain|m.52845:29-89;PF13921.1|Myb_DNA-bind_6|Myb-like DNA-binding domain|m.52845:81-130
c1034_g1	gi|284434673|gb|ADB85380.1|	putative retrotransposon protein [Phyllostachys edulis]	0	0.65	_	_	_	_	_	_	_	_	_	_	_	_	_	_	_	m.46339|c1034_g1_i1:1-717(+)	internal	_
c1035_g1	gi|672125890|ref|XP_008786377.1|	PREDICTED: hepatoma-derived growth factor-related protein 2 [Phoenix dactylifera]	1e-13	0.74	_	_	_	_	_	_	_	_	_	_	_	_	_	_	_	_	_	_
c10364_g1	gi|586764805|ref|XP_006855139.1|	hypothetical protein AMTR_s00051p00020930 [Amborella trichopoda]	2e-35	0.68	gi|75296486|sp|Q7XTV3.2|WOX4_ORYSJ	RecName: Full=WUSCHEL-related homeobox 4; AltName: Full=OsWOX4 [Oryza sativa Japonica Group]	3e-31	0.64	_	_	_	_	_	_	_	_	_	_	_	m.52854|c10364_g1_i1:2-634(+)	5prime_partial	PF00046.24|Homeobox|Homeobox domain|m.52854:76-135
c10372_g1	gi|590642328|ref|XP_007030487.1|	AT hook motif DNA-binding family protein [Theobroma cacao]	4e-10	0.51	_	_	_	_	_	_	_	_	_	_	_	_	_	_	_	m.52861|c10372_g1_i1:2-361(+)	internal	_
c10376_g1	gi|672188353|ref|XP_008813564.1|	PREDICTED: organic cation/carnitine transporter 2-like [Phoenix dactylifera]	9e-41	0.78	gi|75219810|sp|O64515.1|OCT2_ARATH	RecName: Full=Organic cation/carnitine transporter 2; Short=AtOCT2 [Arabidopsis thaliana]	7e-40	0.75	_	_	_	_	_	_	GO:0009987|cellular process;	GO:0016020|membrane;	_	_	_	m.52788|c10376_g1_i1:3-392(-)	internal	PF00083.19|Sugar_tr|Sugar (and other) transporter|m.52788:19-128;PF07690.11|MFS_1|Major Facilitator Superfamily|m.52788:27-127
c10405_g1	gi|502119141|ref|XP_004496516.1|	PREDICTED: pentatricopeptide repeat-containing protein At5g52850, chloroplastic-like [Cicer arietinum]	1e-14	0.62	gi|193806402|sp|Q56X05.2|PPR15_ARATH	RecName: Full=Pentatricopeptide repeat-containing protein At1g06145; AltName: Full=Protein EMBRYO DEFECTIVE 1444 [Arabidopsis thaliana]	6e-11	0.59	_	_	_	_	_	_	_	_	_	_	_	m.52799|c10405_g1_i1:3-440(-)	internal	PF13041.1|PPR_2|PPR repeat family|m.52799:27-76;PF01535.15|PPR|PPR repeat|m.52799:2-28;PF01535.15|PPR|PPR repeat|m.52799:31-56;PF13812.1|PPR_3|Pentatricopeptide repeat domain|m.52799:2-29;PF13812.1|PPR_3|Pentatricopeptide repeat domain|m.52799:30-56
c10419_g1	gi|672192823|ref|XP_008775874.1|	PREDICTED: pentatricopeptide repeat-containing protein At3g29230-like [Phoenix dactylifera]	6e-45	0.74	gi|75170817|sp|Q9FIF7.1|PP435_ARATH	RecName: Full=Putative pentatricopeptide repeat-containing protein At5g59200, chloroplastic; Flags: Precursor [Arabidopsis thaliana]	4e-36	0.7	_	_	_	_	_	_	_	GO:0005739|mitochondrion;	_	_	_	m.52856|c10419_g1_i1:3-455(+)	internal	PF01535.15|PPR|PPR repeat|m.52856:1-25;PF01535.15|PPR|PPR repeat|m.52856:33-60;PF01535.15|PPR|PPR repeat|m.52856:70-94;PF13041.1|PPR_2|PPR repeat family|m.52856:1-43;PF13812.1|PPR_3|Pentatricopeptide repeat domain|m.52856:1-26;PF13812.1|PPR_3|Pentatricopeptide repeat domain|m.52856:33-61
c10449_g1	gi|672121791|ref|XP_008784201.1|	PREDICTED: long chain acyl-CoA synthetase 9, chloroplastic-like [Phoenix dactylifera]	0	0.9	gi|75206264|sp|Q9SJD4.1|LACS8_ARATH	RecName: Full=Long chain acyl-CoA synthetase 8 [Arabidopsis thaliana]	0	0.81	4558.Sb08g004330.1	annotation not avaliable	COG1022	KOG1180	_	GO:0003824|catalytic activity;	GO:0008152|metabolic process;	GO:0016020|membrane;	K01897	ACSL, fadD	path:ko00061;path:ko00071;path:ko01100;path:ko01212;path:ko03320;path:ko04146;path:ko04920	m.52790|c10449_g1_i1:330-2423(-)	complete	PF00501.23|AMP-binding|AMP-binding enzyme|m.52790:89-564
c1045_g1	gi|672137731|ref|XP_008792598.1|	PREDICTED: L-ascorbate oxidase homolog [Phoenix dactylifera]	4e-43	0.86	gi|114268|sp|Q00624.1|ASOL_BRANA	RecName: Full=L-ascorbate oxidase homolog; Flags: Precursor	2e-21	0.68	_	_	_	_	_	GO:0005507|copper ion binding;GO:0016491|oxidoreductase activity;	GO:0080167|response to karrikin;GO:0055114|oxidation-reduction process;	GO:0009505|plant-type cell wall;GO:0016023|cytoplasmic membrane-bounded vesicle;	_	_	_	m.46392|c1045_g1_i1:1-336(+)	internal	_
c10464_g1	gi|565343217|ref|XP_006338734.1|	PREDICTED: stress response protein NST1-like [Solanum tuberosum]	0	0.74	_	_	_	_	3694.eugene3.00140925	SubName: Full=Putative uncharacterized protein;	_	_	NOG294026	_	_	_	K14822	CGR1	_	m.52803|c10464_g1_i1:86-652(+)	complete	_
c105_g1	gi|209970622|gb|ACJ03072.1|	HB06p [Malus floribunda]	2e-10	0.64	_	_	_	_	_	_	_	_	_	_	_	GO:0009536|plastid;	_	_	_	_	_	_
c10500_g1	gi|672208239|ref|XP_008780130.1|	PREDICTED: probable LRR receptor-like serine/threonine-protein kinase At4g08850, partial [Phoenix dactylifera]	9e-15	0.77	_	_	_	_	_	_	_	_	_	GO:0004713|protein tyrosine kinase activity;GO:0005524|ATP binding;GO:0016706|oxidoreductase activity, acting on paired donors, with incorporation or reduction of molecular oxygen, 2-oxoglutarate as one donor, and incorporation of one atom each of oxygen into both donors;	GO:0055114|oxidation-reduction process;GO:0018108|peptidyl-tyrosine phosphorylation;	GO:0016021|integral component of membrane;	K04733	IRAK4	path:ko04064;path:ko04210;path:ko04620;path:ko04722;path:ko05133;path:ko05140;path:ko05142;path:ko05145;path:ko05152;path:ko05162;path:ko05164	_	_	_
c10512_g1	gi|108864705|gb|ABG22608.1|	Heat shock cognate 70 kDa protein, putative, expressed [Oryza sativa Japonica Group]	4e-10	1	gi|123620|sp|P27322.1|HSP72_SOLLC	RecName: Full=Heat shock cognate 70 kDa protein 2 [Solanum lycopersicum]	4e-12	1	_	_	_	_	_	_	_	_	K03283	HSPA1_8	path:ko03040;path:ko04010;path:ko04141;path:ko04144;path:ko04612;path:ko04915;path:ko05134;path:ko05145;path:ko05162;path:ko05164;path:ko05169	_	_	_
c10514_g1	gi|567210802|ref|XP_006410183.1|	hypothetical protein EUTSA_v10017228mg [Eutrema salsugineum]	0	1	gi|75318706|sp|O80852.1|GSTF9_ARATH	RecName: Full=Glutathione S-transferase F9; Short=AtGSTF9; AltName: Full=AtGSTF7; AltName: Full=GST class-phi member 9 [Arabidopsis thaliana]	0	0.96	3702.AT2G30860.1-P	ATGSTF9 (GLUTATHIONE S-TRANSFERASE PHI 9); copper ion binding / glutathione binding / glutat [...]	COG0625	KOG0867	_	GO:0004602|glutathione peroxidase activity;GO:0005507|copper ion binding;GO:0043295|glutathione binding;GO:0004364|glutathione transferase activity;	GO:0006970|response to osmotic stress;GO:0042742|defense response to bacterium;GO:0031347|regulation of defense response;GO:0006546|glycine catabolic process;GO:0009627|systemic acquired resistance;GO:0010043|response to zinc ion;GO:0006569|tryptophan catabolic process;GO:0006979|response to oxidative stress;GO:0006749|glutathione metabolic process;GO:0046686|response to cadmium ion;GO:0009407|to…	GO:0048046|apoplast;GO:0005829|cytosol;GO:0005886|plasma membrane;GO:0009506|plasmodesma;GO:0009579|thylakoid;GO:0005773|vacuole;GO:0009570|chloroplast stroma;	K00799	GST, gst	path:ko00480;path:ko00980;path:ko00982;path:ko05204	m.52766|c10514_g1_i1:1-327(+)	internal	PF00043.20|GST_C|Glutathione S-transferase, C-terminal domain|m.52766:13-97;PF13410.1|GST_C_2|Glutathione S-transferase, C-terminal domain|m.52766:26-90
c10538_g1	gi|356529779|ref|XP_003533465.1|	PREDICTED: formin-like protein 14-like [Glycine max]	3e-18	0.62	gi|74856159|sp|Q54WH2.1|FORA_DICDI	RecName: Full=Formin-A [Dictyostelium discoideum]	9e-17	0.57	_	_	_	_	_	GO:0005515|protein binding;	_	GO:0043232|intracellular non-membrane-bounded organelle;	_	_	_	_	_	_
c10539_g1	gi|672195287|ref|XP_008776515.1|	PREDICTED: BTB/POZ and TAZ domain-containing protein 2-like [Phoenix dactylifera]	9e-31	0.77	gi|75309213|sp|Q9FMK7.1|BT1_ARATH	RecName: Full=BTB/POZ and TAZ domain-containing protein 1; AltName: Full=BTB and TAZ domain protein 1 [Arabidopsis thaliana]	1e-23	0.7	_	_	_	_	_	GO:0008270|zinc ion binding;GO:0003712|transcription cofactor activity;GO:0004402|histone acetyltransferase activity;	GO:0009733|response to auxin;GO:0006355|regulation of transcription, DNA-templated;GO:0006950|response to stress;GO:0009628|response to abiotic stimulus;GO:0048229|gametophyte development;GO:0009755|hormone-mediated signaling pathway;GO:1901701|cellular response to oxygen-containing compound;GO:0042967|acyl-carrier-protein biosynthetic process;GO:0016573|histone acetylation;GO:0009737|response to…	GO:0005667|transcription factor complex;GO:0000123|histone acetyltransferase complex;	_	_	_	m.52848|c10539_g1_i1:1-333(+)	internal	_
c10553_g1	gi|672126764|ref|XP_008786840.1|	PREDICTED: protein canopy-1-like [Phoenix dactylifera]	0	0.83	_	_	_	_	39946.BGIOSIBCE005363	Putative uncharacterized protein	_	_	NOG252332	_	_	_	_	_	_	m.52821|c10553_g1_i1:3-578(+)	5prime_partial	PF11938.3|DUF3456|TLR4 regulator and MIR-interacting MSAP|m.52821:36-177
c10559_g1	gi|576663718|gb|AHH32689.1|	xylanase 3, partial [Phoenix dactylifera]	1e-10	0.81	_	_	_	_	_	_	_	_	_	GO:0047862|diisopropyl-fluorophosphatase activity;GO:0004553|hydrolase activity, hydrolyzing O-glycosyl compounds;	GO:0045493|xylan catabolic process;	_	_	_	_	_	_	_
c10576_g1	gi|396495355|ref|XP_003844525.1|	hypothetical protein LEMA_P021760.1 [Leptosphaeria maculans JN3]	1e-32	1	gi|269969607|sp|B2VUE4.1|RS3A_PYRTR	RecName: Full=40S ribosomal protein S1 [Pyrenophora tritici-repentis Pt-1C-BFP]	8e-34	1	_	_	_	_	_	GO:0003735|structural constituent of ribosome;	GO:0042254|ribosome biogenesis;GO:0006412|translation;	GO:0022627|cytosolic small ribosomal subunit;	K02984	RP-S3Ae, RPS3A	path:ko03010	_	_	_
c10591_g1	gi|663446354|emb|CDR43477.1|	CYFA0S12e00936g1_1 [Cyberlindnera fabianii]	4e-06	0.51	_	_	_	_	_	_	_	_	_	_	_	_	_	_	_	_	_	_
c10597_g1	gi|33772099|gb|AAP40637.1|	CINCIN1 [Homo sapiens]	3e-07	0.87	gi|74719122|sp|Q9NRJ1.1|MOST1_HUMAN	RecName: Full=Protein MOST-1	2e-08	0.73	_	_	_	_	_	_	_	_	K02930	RP-L4e, RPL4	path:ko03010	_	_	_
c10611_g1	gi|573941041|ref|XP_006652916.1|	PREDICTED: glycerol kinase-like [Oryza brachyantha]	0	0.9	gi|75312290|sp|Q9M8L4.1|GLPK_ARATH	RecName: Full=Glycerol kinase; Short=Glycerokinase; AltName: Full=ATP:glycerol 3-phosphotransferase; AltName: Full=Protein GLYCEROL INSENSITIVE 1; AltName: Full=Pro	0	0.82	39947.LOC_Os04g55410.1	FGGY family of carbohydrate kinases, putative, expressed	COG0554	KOG2517	_	GO:0004370|glycerol kinase activity;	GO:0016310|phosphorylation;GO:0046486|glycerolipid metabolic process;GO:0042742|defense response to bacterium;GO:0002237|response to molecule of bacterial origin;GO:0010188|response to microbial phytotoxin;GO:0006072|glycerol-3-phosphate metabolic process;GO:0080167|response to karrikin;GO:0005975|carbohydrate metabolic process;	_	K00864	glpK, GK	path:ko00561;path:ko01100;path:ko03320;path:ko04626	m.52774|c10611_g1_i1:259-1854(-)	complete	PF00370.16|FGGY_N|FGGY family of carbohydrate kinases, N-terminal domain|m.52774:10-273;PF02782.11|FGGY_C|FGGY family of carbohydrate kinases, C-terminal domain|m.52774:281-481
c10613_g1	gi|643733739|gb|KDP40582.1|	hypothetical protein JCGZ_24581 [Jatropha curcas]	6e-11	0.62	_	_	_	_	_	_	_	_	_	GO:0016757|transferase activity, transferring glycosyl groups;	GO:0008152|metabolic process;	_	K13681	FUT	_	_	_	_
c10620_g1	gi|489272248|ref|WP_003179968.1|	hypothetical protein [Bacillus hypothetical protein MUY_01125 [Bacillus licheniformis WX-02]	4e-19	0.81	_	_	_	_	_	_	_	_	_	_	_	_	_	_	_	_	_	_
c10627_g1	gi|115477910|ref|NP_001062550.1|	Os09g0101200 [Oryza sativa Japonica Group]	4e-06	0.74	_	_	_	_	_	_	_	_	_	_	_	_	_	_	_	_	_	_
c10629_g1	gi|672125013|ref|XP_008785912.1|	PREDICTED: WAT1-related protein At5g64700-like [Phoenix dactylifera]	4e-24	0.77	gi|75170420|sp|Q9FGG3.1|WTR45_ARATH	RecName: Full=WAT1-related protein At5g64700 [Arabidopsis thaliana]	3e-21	0.72	_	_	_	_	_	_	_	_	_	_	_	_	_	_
c10642_g1	gi|566152640|ref|XP_002298611.2|	hypothetical protein POPTR_0001s34060g [Populus trichocarpa]	3e-10	0.67	_	_	_	_	_	_	_	_	_	_	_	_	_	_	_	_	_	_
c10643_g1	gi|590561314|ref|XP_007008776.1|	LRR and NB-ARC domains-containing disease resistance protein [Theobroma cacao]	3e-20	0.66	_	_	_	_	_	_	_	_	_	_	_	_	_	_	_	m.52816|c10643_g1_i1:1-300(-)	internal	PF00931.17|NB-ARC|NB-ARC domain|m.52816:5-91
c10658_g1	gi|460366129|ref|XP_004228945.1|	PREDICTED: uncharacterized protein LOC101252807 [Solanum lycopersicum]	2e-29	0.76	gi|313471423|sp|Q9LVC3.2|PUM12_ARATH	RecName: Full=Pumilio homolog 12; Short=APUM-12; Short=AtPUM12	5e-27	0.7	_	_	_	_	_	_	_	_	_	_	_	m.52754|c10658_g1_i1:3-341(+)	internal	PF00806.14|PUF|Pumilio-family RNA binding repeat|m.52754:26-59;PF00806.14|PUF|Pumilio-family RNA binding repeat|m.52754:65-91
c10680_g1	gi|672164238|ref|XP_008801989.1|	PREDICTED: uncharacterized acetyltransferase At3g50280-like [Phoenix dactylifera]	1e-20	0.77	_	_	_	_	_	_	_	_	_	_	_	_	_	_	_	_	_	_
c10699_g1	gi|672165646|ref|XP_008802734.1|	PREDICTED: glucan endo-1,3-beta-glucosidase [Phoenix dactylifera]	5e-32	0.82	gi|1706551|sp|P52409.1|E13B_WHEAT	RecName: Full=Glucan endo-1,3-beta-glucosidase; AltName: Full=(1-)3)-beta-glucan endohydrolase; Short=(1-)3)-beta-glucanase; AltName: Full=Beta-1,3-endoglucanase; Fl	2e-32	0.77	_	_	_	_	_	GO:0004553|hydrolase activity, hydrolyzing O-glycosyl compounds;	GO:0005975|carbohydrate metabolic process;	_	_	_	_	_	_	_
c10705_g1	gi|672190277|ref|XP_008775203.1|	PREDICTED: uncharacterized protein LOC103695613 [Phoenix dactylifera]	5e-12	0.52	_	_	_	_	_	_	_	_	_	_	_	_	_	_	_	m.52780|c10705_g1_i1:141-791(+)	complete	PF13963.1|Transpos_assoc|Transposase-associated domain|m.52780:5-88
c10715_g1	gi|218191836|gb|EEC74263.1|	hypothetical protein OsI_09477 [Oryza sativa Indica Group]	4e-34	0.64	gi|68565315|sp|Q9LZJ6.1|ATL5_ARATH	RecName: Full=RING-H2 finger protein ATL5 [Arabidopsis thaliana]	2e-18	0.51	39946.BGIOSIBCE009160	Os02g0820200	COG5540	_	_	_	_	_	_	_	_	m.52785|c10715_g1_i1:60-908(-)	complete	PF13639.1|zf-RING_2|Ring finger domain|m.52785:100-143;PF12678.2|zf-rbx1|RING-H2 zinc finger|m.52785:100-143;PF14634.1|zf-RING_5|zinc-RING finger domain|m.52785:101-144;PF13923.1|zf-C3HC4_2|Zinc finger, C3HC4 type (RING finger)|m.52785:101-142;PF13920.1|zf-C3HC4_3|Zinc finger, C3HC4 type (RING finger)|m.52785:100-146;PF00097.20|zf-C3HC4|Zinc finger, C3HC4 type (RING finger)|m.52785:101-142;PF1286…
c10718_g1	gi|222623464|gb|EEE57596.1|	hypothetical protein OsJ_07962 [Oryza sativa Japonica Group]	7e-28	0.56	_	_	_	_	_	_	_	_	_	_	_	_	_	_	_	m.52820|c10718_g1_i1:85-768(-)	complete	_
c10728_g1	gi|357491715|ref|XP_003616145.1|	GTP binding protein [Medicago small GTPase family RAB protein [Medicago truncatula]	4e-12	0.93	gi|400977|sp|P31583.1|RHN1_NICPL	RecName: Full=Ras-related protein RHN1	1e-12	0.93	_	_	_	_	_	GO:0005525|GTP binding;	GO:0007264|small GTPase mediated signal transduction;GO:0015031|protein transport;GO:0007034|vacuolar transport;	GO:0005783|endoplasmic reticulum;	K07889	RAB5C	path:ko04014;path:ko04144;path:ko04145;path:ko04962;path:ko05146;path:ko05152	_	_	_
c10748_g1	gi|670425677|ref|XP_008653462.1|	PREDICTED: uncharacterized protein LOC103633552 [Zea mays]	4e-17	0.58	_	_	_	_	_	_	_	_	_	_	_	_	_	_	_	m.52839|c10748_g1_i1:2-454(+)	internal	_
c10755_g1	gi|116779221|gb|ABK21186.1|	unknown [Picea sitchensis]	3e-09	0.75	_	_	_	_	_	_	_	_	_	_	GO:0002238|response to molecule of fungal origin;GO:0006950|response to stress;	GO:0005634|nucleus;GO:0005829|cytosol;GO:0005886|plasma membrane;	_	_	_	_	_	_
c10782_g1	gi|672141057|ref|XP_008794348.1|	PREDICTED: probable WRKY transcription factor 40 [Phoenix dactylifera]	8e-12	0.6	_	_	_	_	_	_	_	_	_	_	_	_	_	_	_	m.52852|c10782_g1_i1:1-552(+)	3prime_partial	_
c10783_g1	gi|672123075|ref|XP_008784887.1|	PREDICTED: phospholipase A1-Igamma1, chloroplastic [Phoenix dactylifera]	1e-41	0.88	gi|75333522|sp|Q9C8J6.1|PLA17_ARATH	RecName: Full=Phospholipase A1-Igamma3, chloroplastic; Flags: Precursor [Arabidopsis thaliana]	1e-16	0.67	_	_	_	_	_	GO:0004806|triglyceride lipase activity;	GO:0016042|lipid catabolic process;GO:0046486|glycerolipid metabolic process;	_	_	_	_	m.52818|c10783_g1_i1:2-622(-)	internal	_
c1080_g1	gi|413953020|gb|AFW85669.1|	hypothetical protein ZEAMMB73_459202 [Zea mays]	2e-19	0.53	gi|75261405|sp|Q6K846.1|IAA9_ORYSJ	RecName: Full=Auxin-responsive protein IAA9; AltName: Full=Indoleacetic acid-induced protein 9 [Oryza sativa Japonica Group]	6e-10	0.58	_	_	_	_	_	_	GO:0009987|cellular process;	_	K14484	IAA	path:ko04075	m.46416|c1080_g1_i1:1-405(+)	internal	PF02309.11|AUX_IAA|AUX/IAA family|m.46416:9-133
c10800_g1	gi|460380028|ref|XP_004235760.1|	PREDICTED: TPR repeat-containing thioredoxin TDX-like isoform 1 [Solanum lycopersicum]	0	0.76	gi|75331763|sp|Q93YR3.1|F10AL_ARATH	RecName: Full=FAM10 family protein At4g22670 [Arabidopsis thaliana]	0	0.84	15368.BRADI4G29820.1	annotation not avaliable	COG0457	KOG1308	_	_	GO:0044699|single-organism process;GO:0008152|metabolic process;GO:0009987|cellular process;	_	K09560	ST13	_	m.52768|c10800_g1_i1:309-1469(-)	complete	PF00085.15|Thioredoxin|Thioredoxin|m.52768:297-381;PF13414.1|TPR_11|TPR repeat|m.52768:100-166;PF13414.1|TPR_11|TPR repeat|m.52768:145-199;PF00515.23|TPR_1|Tetratricopeptide repeat|m.52768:137-167;PF13371.1|TPR_9|Tetratricopeptide repeat|m.52768:111-168;PF13371.1|TPR_9|Tetratricopeptide repeat|m.52768:158-199;PF13098.1|Thioredoxin_2|Thioredoxin-like domain|m.52768:299-372;PF14595.1|Thioredoxin_9|…
c10808_g1	gi|255572561|ref|XP_002527214.1|	conserved hypothetical protein [Ricinus communis]	1e-29	0.9	gi|75160475|sp|Q8S8M0.1|CYT1A_ARATH	RecName: Full=CYSTM1 family protein A [Arabidopsis thaliana]	3e-09	0.57	_	_	_	_	_	_	_	_	_	_	_	_	_	_
c10813_g1	gi|565350570|ref|XP_006342241.1|	PREDICTED: flavanone 7-O-glucoside 2''-O-beta-L-rhamnosyltransferase-like [Solanum tuberosum]	2e-12	0.67	_	_	_	_	_	_	_	_	_	GO:0016757|transferase activity, transferring glycosyl groups;	_	_	_	_	_	_	_	_
c10816_g1	gi|672118427|ref|XP_008782422.1|	PREDICTED: mitochondrial chaperone BCS1 [Phoenix dactylifera]	0	0.85	gi|2506091|sp|P32839.2|BCS1_YEAST	RecName: Full=Mitochondrial chaperone BCS1 [Saccharomyces cerevisiae S288c]	7e-13	0.62	3694.gw1.VII.3677.1	hypothetical protein	COG0465	_	_	GO:0005524|ATP binding;GO:0017111|nucleoside-triphosphatase activity;	GO:0008152|metabolic process;	_	K08900	BCS1	_	m.52840|c10816_g1_i1:1-444(+)	internal	PF00004.24|AAA|ATPase family associated with various cellular activities (AAA)|m.52840:30-147;PF05496.7|RuvB_N|Holliday junction DNA helicase ruvB N-terminus|m.52840:30-87
c10817_g1	gi|514804737|ref|XP_004977240.1|	PREDICTED: disease resistance response protein 206-like [Setaria italica]	2e-10	0.57	gi|75116601|sp|Q67YM6.1|DIR11_ARATH	RecName: Full=Dirigent protein 11; Short=AtDIR11; Flags: Precursor [Arabidopsis thaliana]	9e-08	0.58	_	_	_	_	_	_	_	_	_	_	_	m.52835|c10817_g1_i1:1-501(+)	5prime_partial	PF03018.9|Dirigent|Dirigent-like protein|m.52835:12-154
c10829_g1	gi|658000426|ref|XP_008392667.1|	PREDICTED: uncharacterized protein LOC103454853 [Malus domestica]	1e-14	0.58	_	_	_	_	_	_	_	_	_	_	_	_	_	_	_	m.52777|c10829_g1_i1:148-792(-)	complete	PF05553.6|DUF761|Cotton fibre expressed protein|m.52777:173-195
c1083_g1	gi|672123446|ref|XP_008785086.1|	PREDICTED: flavonol 3-sulfotransferase-like [Phoenix dactylifera]	3e-16	0.66	gi|27735199|sp|P52839.2|SOT12_ARATH	RecName: Full=Cytosolic sulfotransferase 12; Short=AtSOT12; AltName: Full=Sulfotransferase 1; Short=AtST1 [Arabidopsis thaliana]	5e-14	0.6	_	_	_	_	_	_	_	_	_	_	_	_	_	_
c10832_g1	gi|20804599|dbj|BAB92290.1|	RING zinc finger protein-like [Oryza sativa Japonica Group]	0	0.85	gi|378523436|sp|E9QAU8.1|RN165_MOUSE	RecName: Full=RING finger protein 165 [Mus musculus]	6e-11	0.69	39947.LOC_Os01g50750.1	zinc finger, C3HC4 type domain containing protein, expressed	_	KOG0800	_	GO:0008270|zinc ion binding;GO:0016874|ligase activity;	GO:0008152|metabolic process;	GO:0016020|membrane;	_	_	_	m.52763|c10832_g1_i1:173-688(-)	5prime_partial	PF13639.1|zf-RING_2|Ring finger domain|m.52763:126-167;PF13923.1|zf-C3HC4_2|Zinc finger, C3HC4 type (RING finger)|m.52763:126-166;PF00097.20|zf-C3HC4|Zinc finger, C3HC4 type (RING finger)|m.52763:126-166
c10837_g1	gi|629094331|gb|KCW60326.1|	hypothetical protein EUGRSUZ_H03040 [Eucalyptus grandis]	1e-18	0.56	gi|122233562|sp|Q4FE47.1|XB35_ARATH	RecName: Full=Putative E3 ubiquitin-protein ligase XBAT35; AltName: Full=Ankyrin repeat domain and RING finger-containing protein XBAT35; AltName: Full=Protein XB3	2e-18	0.67	_	_	_	_	_	_	_	_	_	_	_	m.52832|c10837_g1_i1:1-954(+)	5prime_partial	PF13920.1|zf-C3HC4_3|Zinc finger, C3HC4 type (RING finger)|m.52832:264-311;PF13923.1|zf-C3HC4_2|Zinc finger, C3HC4 type (RING finger)|m.52832:266-304
c10841_g1	gi|590600200|ref|XP_007019393.1|	Uncharacterized protein TCM_035439 [Theobroma cacao]	9e-15	0.64	_	_	_	_	_	_	_	_	_	_	_	_	_	_	_	_	_	_
c10844_g1	gi|672164662|ref|XP_008802215.1|	PREDICTED: putative pentatricopeptide repeat-containing protein At2g01510 [Phoenix PREDICTED: putative pentatricopeptide	7e-42	0.63	gi|75174141|sp|Q9LFL5.1|PP390_ARATH	RecName: Full=Pentatricopeptide repeat-containing protein At5g16860 [Arabidopsis thaliana]	1e-15	0.5	_	_	_	_	_	_	_	_	_	_	_	m.52755|c10844_g1_i1:3-722(+)	internal	PF13041.1|PPR_2|PPR repeat family|m.52755:105-151;PF13041.1|PPR_2|PPR repeat family|m.52755:206-240;PF01535.15|PPR|PPR repeat|m.52755:79-106;PF01535.15|PPR|PPR repeat|m.52755:107-137;PF01535.15|PPR|PPR repeat|m.52755:179-205;PF01535.15|PPR|PPR repeat|m.52755:208-238;PF12854.2|PPR_1|PPR repeat|m.52755:104-132;PF12854.2|PPR_1|PPR repeat|m.52755:177-203;PF13812.1|PPR_3|Pentatricopeptide repeat domai…
c10873_g1	gi|672115597|ref|XP_008780940.1|	PREDICTED: CST complex subunit CTC1 [Phoenix dactylifera]	7e-22	0.57	_	_	_	_	_	_	_	_	_	_	_	_	_	_	_	m.52837|c10873_g1_i1:3-569(+)	internal	_
c10884_g1	gi|595792363|ref|XP_007199930.1|	hypothetical protein PRUPE_ppa006317mg [Prunus persica]	0	0.95	gi|148886774|sp|A2XAZ3.1|ADHX_ORYSI	RecName: Full=Alcohol dehydrogenase class-3; AltName: Full=Alcohol dehydrogenase class-III; AltName: Full=Glutathione-dependent formaldehyde dehydrogenase; Short=F	0	0.98	39946.BGIOSIBCE009116	Alcohol dehydrogenase class 3 (EC 1.1.1.1) (Alcohol dehydrogenase class III) (S-(hydroxymeth [...]	COG1062	KOG0022	_	GO:0004022|alcohol dehydrogenase (NAD) activity;GO:0008270|zinc ion binding;GO:0051903|S-(hydroxymethyl)glutathione dehydrogenase activity;	GO:0006069|ethanol oxidation;	GO:0005737|cytoplasm;	K00121	frmA, ADH5, adhC	path:ko00010;path:ko00071;path:ko00350;path:ko00625;path:ko00626;path:ko00680;path:ko00830;path:ko00980;path:ko00982;path:ko01100;path:ko01110;path:ko01120;path:ko01200;path:ko01220;path:ko05204	m.52827|c10884_g1_i1:90-1229(+);m.52829|c10884_g1_i1:987-1304(-)	complete;complete	PF08240.7|ADH_N|Alcohol dehydrogenase GroES-like domain|m.52827:35-162;PF00107.21|ADH_zinc_N|Zinc-binding dehydrogenase|m.52827:206-331;PF08045.6|CDC14|Cell division control protein 14, SIN component|m.52829:15-78
c10941_g1	gi|672200285|ref|XP_008777837.1|	PREDICTED: phospholipase D alpha 1-like [Phoenix dactylifera]	0	0.78	gi|108935871|sp|Q43007.2|PLDA1_ORYSJ	RecName: Full=Phospholipase D alpha 1; Short=PLD alpha 1; AltName: Full=Choline phosphatase 1; AltName: Full=Phosphatidylcholine-hydrolyzing phospholipase D 1; Fl	0	0.81	_	_	_	_	_	GO:0004620|phospholipase activity;GO:0008081|phosphoric diester hydrolase activity;	GO:0009395|phospholipid catabolic process;	_	K01115	PLD1_2	path:ko00564;path:ko00565;path:ko01100;path:ko04014;path:ko04024;path:ko04144;path:ko04666;path:ko04724;path:ko04912	m.52805|c10941_g1_i1:1-720(-)	internal	PF00614.17|PLDc|Phospholipase D Active site motif|m.52805:44-89
c10942_g1	gi|470127316|ref|XP_004299618.1|	PREDICTED: putative disease resistance RPP13-like protein 1-like [Fragaria vesca subsp. vesca]	2e-06	0.59	_	_	_	_	_	_	_	_	_	_	_	_	_	_	_	_	_	_
c10946_g1	gi|125540659|gb|EAY87054.1|	hypothetical protein OsI_08452 [Oryza sativa Indica Group]	1e-32	0.83	_	_	_	_	_	_	_	_	_	GO:0015238|drug transmembrane transporter activity;GO:0015297|antiporter activity;	GO:0006855|drug transmembrane transport;	GO:0016021|integral component of membrane;	K03327	TC.MATE, SLC47A, norM, mdtK, dinF	_	_	_	_
c10946_g2	gi|255537279|ref|XP_002509706.1|	multidrug resistance pump, putative [Ricinus communis]	0	0.88	_	_	_	_	_	_	_	_	_	GO:0015238|drug transmembrane transporter activity;GO:0015297|antiporter activity;	GO:0006855|drug transmembrane transport;	GO:0016021|integral component of membrane;	K03327	TC.MATE, SLC47A, norM, mdtK, dinF	_	m.52841|c10946_g2_i1:1-468(+)	internal	PF01554.13|MatE|MatE|m.52841:7-146
c10959_g1	gi|115451753|ref|NP_001049477.1|	Os03g0234000 [Oryza sativa Japonica Group]	9e-10	0.8	gi|22001645|sp|Q94FT8.1|HBL3_ORYSJ	RecName: Full=Non-symbiotic hemoglobin 3; AltName: Full=ORYsa GLB1c; AltName: Full=rHb3 [Oryza sativa Japonica Group]	8e-12	0.8	_	_	_	_	_	GO:0020037|heme binding;GO:0005506|iron ion binding;GO:0019825|oxygen binding;	GO:0015671|oxygen transport;	_	_	_	_	_	_	_
c1096_g1	gi|514822135|ref|XP_004985737.1|	PREDICTED: uncharacterized protein LOC101773518 isoform X1 [Setaria italica]	1e-09	0.69	_	_	_	_	_	_	_	_	_	_	_	_	_	_	_	_	_	_
c10965_g1	gi|595791055|ref|XP_007199276.1|	hypothetical protein PRUPE_ppa022797mg [Prunus persica]	0	0.83	gi|42558888|sp|Q9SQH6.2|PIN6_ARATH	RecName: Full=Probable auxin efflux carrier component 6; Short=AtPIN6 [Arabidopsis thaliana]	0	0.79	_	_	_	_	_	_	GO:0055085|transmembrane transport;	GO:0016021|integral component of membrane;	K13947	PIN	_	m.52778|c10965_g1_i1:1-507(-)	internal	PF03547.13|Mem_trans|Membrane transport protein|m.52778:1-168
c10969_g1	gi|242045174|ref|XP_002460458.1|	hypothetical protein SORBIDRAFT_02g028560 [Sorghum bicolor]	7e-44	0.76	gi|116256121|sp|Q9LN59.2|WAKLK_ARATH	RecName: Full=Putative wall-associated receptor kinase-like 11; Flags: Precursor [Arabidopsis thaliana]	3e-37	0.74	4558.Sb02g028560.1	hypothetical protein	COG0515	_	_	GO:0000166|nucleotide binding;GO:0004672|protein kinase activity;GO:0043167|ion binding;	GO:0016310|phosphorylation;	GO:0016023|cytoplasmic membrane-bounded vesicle;	K04730	IRAK1	path:ko04064;path:ko04210;path:ko04620;path:ko04722;path:ko05133;path:ko05140;path:ko05142;path:ko05145;path:ko05152;path:ko05162;path:ko05169	m.52838|c10969_g1_i1:3-455(-)	internal	PF07714.12|Pkinase_Tyr|Protein tyrosine kinase|m.52838:49-148;PF00069.20|Pkinase|Protein kinase domain|m.52838:47-143
c10973_g1	gi|585771|sp|P37384.1|DMC1_LILLO	RecName: Full=Meiotic recombination protein DMC1 homolog RAD51-like protein [Lilium longiflorum]	0	0.96	gi|585771|sp|P37384.1|DMC1_LILLO	RecName: Full=Meiotic recombination protein DMC1 homolog	0	0.96	_	_	_	_	_	GO:0003677|DNA binding;GO:0005524|ATP binding;GO:0008094|DNA-dependent ATPase activity;	GO:0000733|DNA strand renaturation;GO:0007131|reciprocal meiotic recombination;GO:0000707|meiotic DNA recombinase assembly;GO:0006200|ATP catabolic process;GO:0051026|chiasma assembly;	GO:0005634|nucleus;	K10872	DMC1	path:ko04113	m.52767|c10973_g1_i1:1-342(+)	internal	PF08423.6|Rad51|Rad51|m.52767:1-113
c10980_g1	gi|657622212|ref|WP_029433197.1|	hypothetical protein, partial [Blastococcus sp. URHD0036]	5e-15	0.63	_	_	_	_	_	_	_	_	_	_	_	_	_	_	_	m.52869|c10980_g1_i1:377-697(-)	5prime_partial	_
c11012_g1	gi|672189668|ref|XP_008775046.1|	PREDICTED: probable peptide/nitrate transporter At3g43790 isoform X1 [Phoenix PREDICTED: probable peptide/nitrate transp	7e-44	0.84	gi|75249957|sp|Q94BZ1.1|ZIFL1_ARATH	RecName: Full=Protein ZINC INDUCED FACILITATOR-LIKE 1; AltName: Full=Protein ZIF-LIKE 1 [Arabidopsis thaliana]	2e-38	0.74	_	_	_	_	_	_	_	_	_	_	_	m.52808|c11012_g1_i1:2-370(-)	3prime_partial	PF00083.19|Sugar_tr|Sugar (and other) transporter|m.52808:77-122
c11022_g1	gi|672168777|ref|XP_008804403.1|	PREDICTED: uncharacterized protein LOC103717701 [Phoenix dactylifera]	4e-26	0.75	_	_	_	_	_	_	_	_	_	_	_	_	_	_	_	m.52809|c11022_g1_i1:1-582(+)	internal	PF01963.12|TraB|TraB family|m.52809:24-145
c11025_g1	gi|326504544|dbj|BAJ91104.1|	predicted protein [Hordeum vulgare subsp. vulgare]	1e-29	0.94	_	_	_	_	_	_	_	_	_	_	GO:0046686|response to cadmium ion;GO:0034635|glutathione transport;GO:0002229|defense response to oomycetes;	GO:0016021|integral component of membrane;GO:0005739|mitochondrion;GO:0009536|plastid;	_	_	_	m.52781|c11025_g1_i1:2-352(+)	internal	_
c11055_g1	gi|367036545|ref|XP_003648653.1|	hypothetical protein THITE_2169147 [Thielavia terrestris NRRL 8126]	2e-24	0.75	gi|8488971|sp|Q01302.2|CCG6_NEUCR	RecName: Full=Clock-controlled protein 6	3e-14	0.72	_	_	_	_	_	_	_	_	_	_	_	m.52849|c11055_g1_i1:1-489(+)	internal	_
c11056_g1	gi|672207030|ref|XP_008779593.1|	PREDICTED: putative disease resistance protein RGA4 [Phoenix dactylifera]	4e-15	0.86	_	_	_	_	_	_	_	_	_	_	_	_	_	_	_	_	_	_
c11063_g1	gi|670432631|ref|XP_008656850.1|	PREDICTED: serine/arginine repetitive matrix protein 2-like [Zea mays]	2e-14	0.63	_	_	_	_	_	_	_	_	_	_	_	_	_	_	_	m.52776|c11063_g1_i1:2-433(-)	internal	PF04782.7|DUF632|Protein of unknown function (DUF632)|m.52776:2-47
c11064_g1	gi|557185701|emb|CDJ36678.1|	hypothetical protein, conserved [Eimeria mitis]	9e-12	0.54	_	_	_	_	_	_	_	_	_	_	_	_	_	_	_	m.52807|c11064_g1_i1:1-471(+)	5prime_partial	_
c11069_g1	gi|514687617|ref|XP_004991385.1|	hypothetical protein PTSG_07587 [Salpingoeca rosetta]	3e-15	0.47	gi|2833313|sp|Q22053.1|FBRL_CAEEL	RecName: Full=rRNA 2'-O-methyltransferase fibrillarin; AltName: Full=Histone-glutamine methyltransferase [Caenorhabditis elegans]	4e-06	0.6	_	_	_	_	_	_	_	_	_	_	_	m.52864|c11069_g1_i1:27-449(-)	5prime_partial	_
c11072_g1	gi|147853693|emb|CAN83825.1|	hypothetical protein VITISV_043699 [Vitis vinifera]	0	0.62	_	_	_	_	_	_	_	_	_	_	_	_	_	_	_	m.52866|c11072_g1_i1:3-578(-)	3prime_partial	PF10551.4|MULE|MULE transposase domain|m.52866:2-81;PF00872.13|Transposase_mut|Transposase, Mutator family|m.52866:2-89
c11087_g1	gi|604334366|gb|EYU38450.1|	hypothetical protein MIMGU_mgv1a020689mg [Erythranthe guttata]	7e-07	0.65	_	_	_	_	_	_	_	_	_	_	_	_	_	_	_	_	_	_
c11125_g1	gi|631246643|ref|XP_007918243.1|	putative carrier protein [Togninia minima UCRPA7]	4e-35	1	gi|113466|sp|P02723.1|ADT_NEUCR	RecName: Full=ADP,ATP carrier protein; AltName: Full=ADP/ATP translocase; AltName: Full=Adenine nucleotide translocator; Short=ANT [Neurospora crassa OR74A]	2e-34	0.96	_	_	_	_	_	GO:0005215|transporter activity;	GO:0055085|transmembrane transport;	GO:0016021|integral component of membrane;GO:0005743|mitochondrial inner membrane;	K05863	SLC25A4S, ANT	path:ko04020;path:ko04022;path:ko05012;path:ko05016;path:ko05166	_	_	_
c11138_g1	gi|672137729|ref|XP_008792597.1|	PREDICTED: serpin-ZXA-like [Phoenix dactylifera]	0	0.7	gi|75279909|sp|P93692.1|SPZ2B_WHEAT	RecName: Full=Serpin-Z2B; AltName: Full=TriaeZ2b; AltName: Full=WSZ2b; AltName: Full=WZS3 [Triticum aestivum]	0	0.68	_	_	_	_	_	_	_	_	K13963	SERPINB	path:ko05146	m.52775|c11138_g1_i1:1-588(+)	internal	PF00079.15|Serpin|Serpin (serine protease inhibitor)|m.52775:1-188
c11140_g1	gi|297791425|ref|XP_002863597.1|	late embryogenesis abundant domain-containing protein [Arabidopsis lyrata subsp. lyrata]	2e-10	0.51	_	_	_	_	_	_	_	_	_	_	_	_	_	_	_	m.52844|c11140_g1_i1:246-779(-)	5prime_partial	_
c11146_g1	gi|595960503|ref|XP_007216895.1|	hypothetical protein PRUPE_ppa020224mg [Prunus persica]	6e-10	0.69	_	_	_	_	_	_	_	_	_	_	_	_	_	_	_	_	_	_
c11151_g1	gi|657956215|ref|XP_008369586.1|	PREDICTED: UPF0481 protein At3g47200-like [Malus domestica]	4e-13	0.55	gi|75203068|sp|Q9SD53.1|Y3720_ARATH	RecName: Full=UPF0481 protein At3g47200 [Arabidopsis thaliana]	4e-08	0.56	_	_	_	_	_	_	_	_	_	_	_	m.52851|c11151_g1_i1:67-411(-)	5prime_partial	PF03140.10|DUF247|Plant protein of unknown function|m.52851:2-97
c11161_g1	gi|661880140|emb|CDP16160.1|	unnamed protein product [Coffea canephora]	1e-11	0.69	gi|75336831|sp|Q9S7G7.1|MB3R1_ARATH	RecName: Full=Myb-related protein 3R-1; AltName: Full=Plant c-MYB-like protein 1; Short=Protein PC-MYB1 [Arabidopsis thaliana]	7e-09	0.77	_	_	_	_	_	_	_	_	K09420	MYB	path:ko04151;path:ko05166	_	_	_
c11164_g1	gi|672178942|ref|XP_008809625.1|	PREDICTED: probable LRR receptor-like serine/threonine-protein kinase At4g26540 [Phoenix dactylifera]	1e-25	0.87	gi|264664500|sp|C0LGR3.1|Y4265_ARATH	RecName: Full=Probable LRR receptor-like serine/threonine-protein kinase At4g26540; Flags: Precursor [Arabidopsis thaliana]	3e-24	0.84	_	_	_	_	_	GO:0004674|protein serine/threonine kinase activity;GO:0005524|ATP binding;	GO:0009069|serine family amino acid metabolic process;GO:0006468|protein phosphorylation;	GO:0016021|integral component of membrane;	_	_	_	_	_	_
c11170_g1	gi|357161674|ref|XP_003579168.1|	PREDICTED: L-type lectin-domain containing receptor kinase IX.1-like [Brachypodium distachyon]	4e-29	0.76	gi|75335609|sp|Q9LXA5.1|LRK91_ARATH	RecName: Full=L-type lectin-domain containing receptor kinase IX.1; Short=LecRK-IX.1; Flags: Precursor [Arabidopsis thaliana]	8e-26	0.73	_	_	_	_	_	GO:0000166|nucleotide binding;GO:0004672|protein kinase activity;	_	GO:0016023|cytoplasmic membrane-bounded vesicle;	_	_	_	m.52836|c11170_g1_i1:3-299(-)	internal	PF07714.12|Pkinase_Tyr|Protein tyrosine kinase|m.52836:1-81;PF00069.20|Pkinase|Protein kinase domain|m.52836:1-81
c11170_g2	gi|604298349|gb|EYU18393.1|	hypothetical protein MIMGU_mgv1a026214mg [Erythranthe guttata]	2e-22	0.76	gi|75335609|sp|Q9LXA5.1|LRK91_ARATH	RecName: Full=L-type lectin-domain containing receptor kinase IX.1; Short=LecRK-IX.1; Flags: Precursor [Arabidopsis thaliana]	1e-19	0.75	_	_	_	_	_	GO:0030246|carbohydrate binding;GO:0004674|protein serine/threonine kinase activity;GO:0005524|ATP binding;	GO:0009069|serine family amino acid metabolic process;GO:0006468|protein phosphorylation;	_	_	_	_	_	_	_
c11173_g1	gi|488832986|ref|WP_002745392.1|	hypothetical protein [Microcystis aeruginosa]	5e-09	0.63	_	_	_	_	_	_	_	_	_	_	_	_	_	_	_	_	_	_
c11201_g1	gi|46390730|dbj|BAD16239.1|	putative speckle-type POZ protein [Oryza sativa Japonica Group]	1e-45	0.65	gi|75301130|sp|Q8L765.1|BPM1_ARATH	RecName: Full=BTB/POZ and MATH domain-containing protein 1; AltName: Full=Protein BTB-POZ AND MATH DOMAIN 1; Short=AtBPM1 [Arabidopsis thaliana]	6e-43	0.64	_	_	_	_	_	_	_	_	K10523	SPOP	_	m.52783|c11201_g1_i1:675-1082(+);m.52784|c11201_g1_i1:2-388(+)	complete;5prime_partial	PF00651.26|BTB|BTB/POZ domain|m.52783:2-64
c11214_g1	gi|672113715|ref|XP_008812270.1|	PREDICTED: probable serine/threonine-protein kinase NAK [Phoenix dactylifera]	3e-41	0.86	gi|12644274|sp|P46573.2|APK1B_ARATH	RecName: Full=Protein kinase APK1B, chloroplastic; Flags: Precursor [Arabidopsis thaliana]	6e-31	0.79	_	_	_	_	_	GO:0004674|protein serine/threonine kinase activity;GO:0005524|ATP binding;	GO:0009069|serine family amino acid metabolic process;GO:0006468|protein phosphorylation;	_	_	_	_	m.52842|c11214_g1_i1:3-389(-)	internal	PF07714.12|Pkinase_Tyr|Protein tyrosine kinase|m.52842:56-128;PF00069.20|Pkinase|Protein kinase domain|m.52842:56-125
c11220_g1	gi|255539180|ref|XP_002510655.1|	conserved hypothetical protein [Ricinus communis]	2e-32	0.82	_	_	_	_	_	_	_	_	_	_	_	_	_	_	_	m.52760|c11220_g1_i1:2-331(+)	internal	_
c11234_g1	gi|587894056|gb|EXB82588.1|	Proline-rich receptor-like protein kinase PERK12 [Morus notabilis]	2e-16	0.87	gi|75333660|sp|Q9CAL8.1|PEK13_ARATH	RecName: Full=Proline-rich receptor-like protein kinase PERK13; AltName: Full=Proline-rich extensin-like receptor kinase 13; Short=AtPERK13; AltName: Full=Protein	1e-15	0.82	_	_	_	_	_	GO:0004674|protein serine/threonine kinase activity;GO:0005524|ATP binding;	GO:0009069|serine family amino acid metabolic process;GO:0006468|protein phosphorylation;	_	K04733	IRAK4	path:ko04064;path:ko04210;path:ko04620;path:ko04722;path:ko05133;path:ko05140;path:ko05142;path:ko05145;path:ko05152;path:ko05162;path:ko05164	_	_	_
c1124_g1	gi|629111968|gb|KCW76928.1|	hypothetical protein EUGRSUZ_D01291 [Eucalyptus grandis]	2e-14	0.56	_	_	_	_	_	_	_	_	_	_	_	_	_	_	_	m.46320|c1124_g1_i1:2-307(-)	3prime_partial	PF04578.8|DUF594|Protein of unknown function, DUF594|m.46320:59-102
c11245_g1	gi|672118603|ref|XP_008782514.1|	PREDICTED: glutaredoxin-C7-like [Phoenix dactylifera]	2e-24	0.74	gi|75321568|sp|Q5SMY5.1|GRXS2_ORYSJ	RecName: Full=Monothiol glutaredoxin-S2 [Oryza sativa Japonica Group]	5e-23	0.71	39946.BGIOSIBCE017875	Glutaredoxin-C7; Has a glutathione-disulfide oxidoreductase activity in the presence of NADP [...]	_	KOG1752	_	GO:0005488|binding;	_	_	_	_	_	_	_	_
c1125_g1	gi|242097120|ref|XP_002439050.1|	hypothetical protein SORBIDRAFT_10g030550 [Sorghum bicolor]	3e-17	0.53	gi|75170657|sp|Q9FHQ1.1|GDL80_ARATH	RecName: Full=GDSL esterase/lipase At5g37690; AltName: Full=Extracellular lipase At5g37690; Flags: Precursor [Arabidopsis thaliana]	9e-11	0.5	_	_	_	_	_	_	_	_	_	_	_	m.46426|c1125_g1_i1:1-363(-)	internal	_
c11281_g1	gi|590562828|ref|XP_007009195.1|	Disease resistance protein RPP8 [Theobroma cacao]	1e-26	0.48	gi|224493241|sp|P0C8S1.1|RP8L2_ARATH	RecName: Full=Probable disease resistance RPP8-like protein 2 [Arabidopsis thaliana]	2e-25	0.63	_	_	_	_	_	_	_	_	_	_	_	m.52793|c11281_g1_i1:226-1284(-)	5prime_partial	_
c11284_g1	gi|514814729|ref|XP_004982135.1|	PREDICTED: putative disease resistance RPP13-like protein 1-like isoform X1 [Setaria italica]	0	0.61	gi|46576965|sp|Q7XA39.1|RGA4_SOLBU	RecName: Full=Putative disease resistance protein RGA4; AltName: Full=RGA4-blb [Solanum bulbocastanum]	0	0.56	_	_	_	_	_	_	_	_	_	_	_	m.52757|c11284_g1_i1:3-1208(-)	3prime_partial	PF00931.17|NB-ARC|NB-ARC domain|m.52757:42-307;PF13401.1|AAA_22|AAA domain|m.52757:46-132
c11286_g1	gi|604320969|gb|EYU31706.1|	hypothetical protein MIMGU_mgv1a024942mg [Erythranthe guttata]	2e-06	0.67	_	_	_	_	_	_	_	_	_	_	_	_	_	_	_	m.52806|c11286_g1_i1:1-441(+)	3prime_partial	PF00646.28|F-box|F-box domain|m.52806:34-70;PF12937.2|F-box-like|F-box-like|m.52806:33-68
c11298_g1	gi|514816858|ref|XP_004983164.1|	PREDICTED: uncharacterized protein LOC101776197 [Setaria italica]	0	0.72	_	_	_	_	_	_	_	_	_	_	_	_	_	_	_	m.52862|c11298_g1_i1:1-630(-)	3prime_partial	_
c1130_g1	gi|470110429|ref|XP_004291486.1|	PREDICTED: uncharacterized protein LOC101295485 [Fragaria vesca subsp. vesca]	6e-21	0.59	_	_	_	_	4558.Sb10g023390.1	annotation not avaliable	_	KOG4675	_	_	_	_	_	_	_	m.46321|c1130_g1_i1:192-1040(+)	complete	PF03735.9|ENT|ENT domain|m.46321:229-277;PF05641.7|Agenet|Agenet domain|m.46321:3-68
c11306_g1	gi|242076318|ref|XP_002448095.1|	hypothetical protein SORBIDRAFT_06g021010 [Sorghum bicolor]	0	0.97	gi|487522899|sp|P0DKC4.1|PGP1B_ARATH	RecName: Full=Phosphoglycolate phosphatase 1B, chloroplastic; Flags: PGP1A_ARATH RecName: Full=Phosphoglycolate phosphatase 1A,	0	0.95	_	_	_	_	_	GO:0016791|phosphatase activity;	GO:0016311|dephosphorylation;	_	K01091	E3.1.3.18, gph	path:ko00630;path:ko01100;path:ko01110	m.52847|c11306_g1_i1:3-305(-)	internal	PF13242.1|Hydrolase_like|HAD-hyrolase-like|m.52847:30-97;PF09419.5|PGP_phosphatase|Mitochondrial PGP phosphatase|m.52847:37-80
c11311_g1	gi|514802286|ref|XP_004976038.1|	PREDICTED: phosphoglycolate phosphatase 1B, chloroplastic-like [Setaria italica]	0	0.96	gi|487522899|sp|P0DKC4.1|PGP1B_ARATH	RecName: Full=Phosphoglycolate phosphatase 1B, chloroplastic; Flags: PGP1A_ARATH RecName: Full=Phosphoglycolate phosphatase 1A,	0	0.97	_	_	_	_	_	GO:0016791|phosphatase activity;	GO:0016311|dephosphorylation;	_	K01091	E3.1.3.18, gph	path:ko00630;path:ko01100;path:ko01110	_	_	_
c11316_g1	gi|514708864|ref|XP_004951644.1|	PREDICTED: PTI1-like tyrosine-protein kinase At3g15890-like [Setaria italica]	0	0.84	gi|75335398|sp|Q9LSC2.1|Y3589_ARATH	RecName: Full=PTI1-like tyrosine-protein kinase At3g15890 [Arabidopsis thaliana]	0	0.79	15368.BRADI3G06290.1	annotation not avaliable	COG0515	KOG1187	_	GO:0004674|protein serine/threonine kinase activity;GO:0005524|ATP binding;	GO:0009069|serine family amino acid metabolic process;GO:0006468|protein phosphorylation;	_	_	_	_	m.52834|c11316_g1_i1:164-1273(+)	complete	PF00069.20|Pkinase|Protein kinase domain|m.52834:41-307;PF07714.12|Pkinase_Tyr|Protein tyrosine kinase|m.52834:41-308
c11327_g1	gi|242060350|ref|XP_002451464.1|	hypothetical protein SORBIDRAFT_04g002360 [Sorghum bicolor]	0	0.56	gi|122771|sp|P23922.1|HBP1A_WHEAT	RecName: Full=Transcription factor HBP-1a; AltName: Full=Histone-specific transcription factor HBP1	1e-32	0.5	_	_	_	_	_	_	GO:0006351|transcription, DNA-templated;	_	K09060	GBF	_	m.52796|c11327_g1_i1:225-1202(+)	complete	PF07777.6|MFMR|G-box binding protein MFMR|m.52796:1-155;PF00170.16|bZIP_1|bZIP transcription factor|m.52796:237-300;PF07716.10|bZIP_2|Basic region leucine zipper|m.52796:239-290
c11330_g1	gi|334183770|ref|NP_564971.2|	TIR-NBS-LRR class disease resistance protein [Arabidopsis thaliana]	3e-35	0.58	gi|160012388|sp|A4IIK1.1|MFHA1_XENTR	RecName: Full=Malignant fibrous histiocytoma-amplified sequence 1 homolog [Xenopus (Silurana) tropicalis]	8e-07	0.56	_	_	_	_	_	_	_	_	_	_	_	m.52870|c11330_g1_i1:321-755(+)	3prime_partial	PF13855.1|LRR_8|Leucine rich repeat|m.52870:41-95;PF00560.28|LRR_1|Leucine Rich Repeat|m.52870:63-85;PF00560.28|LRR_1|Leucine Rich Repeat|m.52870:110-130;PF13504.1|LRR_7|Leucine rich repeat|m.52870:13-30;PF13504.1|LRR_7|Leucine rich repeat|m.52870:41-55;PF13504.1|LRR_7|Leucine rich repeat|m.52870:62-79;PF13504.1|LRR_7|Leucine rich repeat|m.52870:85-89;PF13504.1|LRR_7|Leucine rich repeat|m.52870:1…
c11339_g1	gi|567220730|ref|XP_006413994.1|	hypothetical protein EUTSA_v10026367mg [Eutrema salsugineum]	3e-10	1	_	_	_	_	_	_	_	_	_	_	_	_	_	_	_	_	_	_
c11345_g1	gi|590708800|ref|XP_007048379.1|	Coiled-coil domain-containing protein 18, putative isoform 1 [Theobroma cacao]	1e-11	0.78	_	_	_	_	3694.estExt_fgenesh4_pg.C_LG_VII0339	hypothetical protein	_	_	NOG271536	_	_	_	_	_	_	m.52814|c11345_g1_i1:38-337(-)	complete	_
c11346_g1	gi|297808617|ref|XP_002872192.1|	hypothetical protein ARALYDRAFT_910666 [Arabidopsis lyrata subsp. lyrata]	1e-43	0.69	_	_	_	_	_	_	_	_	_	_	_	_	_	_	_	m.52859|c11346_g1_i1:2-487(+)	internal	PF02485.16|Branch|Core-2/I-Branching enzyme|m.52859:9-113
c11361_g1	gi|357154778|ref|XP_003576898.1|	PREDICTED: pentatricopeptide repeat-containing protein At3g46610-like [Brachypodium distachyon]	0	0.68	gi|75206903|sp|Q9SNB7.1|PP264_ARATH	RecName: Full=Pentatricopeptide repeat-containing protein At3g46610 [Arabidopsis thaliana]	0	0.64	_	_	_	_	_	_	_	_	_	_	_	m.52769|c11361_g1_i1:1-1212(-)	3prime_partial	PF13041.1|PPR_2|PPR repeat family|m.52769:207-254;PF13812.1|PPR_3|Pentatricopeptide repeat domain|m.52769:142-169;PF13812.1|PPR_3|Pentatricopeptide repeat domain|m.52769:210-242;PF13812.1|PPR_3|Pentatricopeptide repeat domain|m.52769:376-404;PF01535.15|PPR|PPR repeat|m.52769:142-168;PF01535.15|PPR|PPR repeat|m.52769:210-236;PF01535.15|PPR|PPR repeat|m.52769:376-404
c11374_g1	gi|115489010|ref|NP_001066992.1|	Os12g0554500 [Oryza sativa Japonica Group]	0	0.8	gi|114149273|sp|P0C1S9.1|DGLB_RAT	RecName: Full=Sn1-specific diacylglycerol lipase beta; Short=DGL-beta [Rattus norvegicus]	9e-06	0.69	39947.LOC_Os12g36770.2	lipase class 3 family protein, putative, expressed	_	KOG2088	_	GO:0004806|triglyceride lipase activity;	GO:0016042|lipid catabolic process;GO:0046486|glycerolipid metabolic process;	_	_	_	_	m.52771|c11374_g1_i1:2-631(+)	internal	PF01764.20|Lipase_3|Lipase (class 3)|m.52771:109-205
c11382_g1	gi|672207262|ref|XP_008779651.1|	PREDICTED: putative ribonuclease H protein At1g65750, partial [Phoenix dactylifera]	2e-15	0.5	_	_	_	_	_	_	_	_	_	_	_	_	_	_	_	_	_	_
c11391_g1	gi|242053541|ref|XP_002455916.1|	hypothetical protein SORBIDRAFT_03g027240 [Sorghum bicolor]	3e-07	0.76	_	_	_	_	_	_	_	_	_	_	GO:0048856|anatomical structure development;GO:0032501|multicellular organismal process;	_	_	_	_	_	_	_
c11395_g1	gi|672161620|ref|XP_008800634.1|	PREDICTED: zinc finger CCCH domain-containing protein 18-like isoform X1 [Phoenix dactylifera]	3e-11	0.76	gi|75337298|sp|Q9SJ41.1|C3H18_ARATH	RecName: Full=Zinc finger CCCH domain-containing protein 18; Short=AtC3H18 [Arabidopsis thaliana]	1e-09	0.67	_	_	_	_	_	_	_	_	_	_	_	_	_	_
c11404_g1	gi|672178427|ref|XP_008809345.1|	PREDICTED: probable mannitol dehydrogenase [Phoenix dactylifera]	0	0.89	gi|122212221|sp|Q337Y2.1|CADH3_ORYSJ	RecName: Full=Probable cinnamyl alcohol dehydrogenase 3; Short=OsCAD3 [Oryza sativa Japonica Group]	0	0.83	_	_	_	_	_	GO:0008270|zinc ion binding;GO:0016491|oxidoreductase activity;	GO:0055114|oxidation-reduction process;	_	K00083	E1.1.1.195	path:ko00940;path:ko01100;path:ko01110	m.52815|c11404_g1_i1:3-401(-)	internal	PF08240.7|ADH_N|Alcohol dehydrogenase GroES-like domain|m.52815:2-74
c11419_g1	gi|645221423|ref|XP_008244900.1|	PREDICTED: RING-H2 finger protein ATL74-like [Prunus mume]	4e-32	0.6	gi|68565178|sp|Q6NQG7.1|ATL78_ARATH	RecName: Full=RING-H2 finger protein ATL78 [Arabidopsis thaliana]	1e-25	0.63	_	_	_	_	_	_	_	_	_	_	_	m.52812|c11419_g1_i1:36-515(-)	complete	PF13639.1|zf-RING_2|Ring finger domain|m.52812:107-150;PF12678.2|zf-rbx1|RING-H2 zinc finger|m.52812:104-150;PF13923.1|zf-C3HC4_2|Zinc finger, C3HC4 type (RING finger)|m.52812:108-149;PF00097.20|zf-C3HC4|Zinc finger, C3HC4 type (RING finger)|m.52812:108-149
c11431_g1	gi|672134937|ref|XP_008791126.1|	PREDICTED: uncharacterized protein LOC103708125 [Phoenix dactylifera]	6e-19	0.81	_	_	_	_	3218.JGI165041	hypothetical protein	_	KOG4374	_	_	_	_	_	_	_	m.52764|c11431_g1_i1:339-971(-)	5prime_partial	PF00536.25|SAM_1|SAM domain (Sterile alpha motif)|m.52764:151-207;PF07647.12|SAM_2|SAM domain (Sterile alpha motif)|m.52764:149-207
c11437_g1	gi|12597806|gb|AAG60117.1|AC073555_1	copia-type polyprotein, putative [Arabidopsis thaliana]	2e-08	0.46	gi|121631|sp|P27484.1|GRP2_NICSY	RecName: Full=Glycine-rich protein 2	1e-05	0.44	_	_	_	_	_	_	_	_	_	_	_	_	_	_
c11442_g1	gi|586719923|ref|XP_006848648.1|	hypothetical protein AMTR_s00171p00055120 [Amborella trichopoda]	1e-09	0.57	_	_	_	_	_	_	_	_	_	_	_	_	_	_	_	m.52853|c11442_g1_i1:1-300(+)	internal	_
c11448_g1	gi|255560406|ref|XP_002521218.1|	conserved hypothetical protein [Ricinus communis]	1e-18	0.86	_	_	_	_	59689.fgenesh2_kg.7__3529__AT5G38760.1	annotation not avaliable	_	_	NOG230520	_	GO:0009414|response to water deprivation;	_	_	_	_	_	_	_
c1145_g1	gi|115473019|ref|NP_001060108.1|	Os07g0582400 [Oryza sativa Japonica Group]	1e-07	0.73	gi|75338646|sp|Q9XIH7.1|PLT1_ARATH	RecName: Full=Putative polyol transporter 1 [Arabidopsis thaliana]	3e-07	0.71	_	_	_	_	_	GO:0022857|transmembrane transporter activity;	GO:0006810|transport;	GO:0016020|membrane;	_	_	_	_	_	_
c1147_g1	gi|242064916|ref|XP_002453747.1|	hypothetical protein SORBIDRAFT_04g012910 [Sorghum bicolor]	1e-42	0.78	gi|75125196|sp|Q6K4V2.1|SWET4_ORYSJ	RecName: Full=Bidirectional sugar transporter SWEET4; Short=OsSWEET4 [Oryza sativa Japonica SWET4_ORYSI RecName: Full=Bidirectional	9e-42	0.77	4558.Sb04g012910.1	hypothetical protein	_	KOG1623	_	_	_	_	K15382	SLC50A, SWEET	_	m.46370|c1147_g1_i1:2-517(+)	5prime_partial	PF03083.11|MtN3_slv|Sugar efflux transporter for intercellular exchange|m.46370:36-120
c11472_g1	gi|657952205|ref|XP_008356438.1|	PREDICTED: pentatricopeptide repeat-containing protein At2g29760, chloroplastic-like [Malus domestica]	4e-11	0.76	gi|75170796|sp|Q9FIB2.1|PP373_ARATH	RecName: Full=Putative pentatricopeptide repeat-containing protein At5g09950 [Arabidopsis thaliana]	2e-11	0.64	_	_	_	_	_	_	_	_	_	_	_	_	_	_
c11483_g1	gi|115455695|ref|NP_001051448.1|	Os03g0780200 [Oryza sativa Japonica Group]	6e-19	0.91	_	_	_	_	39946.BGIOSIBCE013151	Os03g0780200	_	KOG0001	NOG219788	_	_	GO:0016023|cytoplasmic membrane-bounded vesicle;GO:0005886|plasma membrane;	_	_	_	_	_	_
c11492_g1	gi|587847777|gb|EXB38110.1|	Agmatine coumaroyltransferase [Morus notabilis]	5e-10	0.66	gi|75217119|sp|Q9ZWB4.1|3AT1_ARATH	RecName: Full=Coumaroyl-CoA:anthocyanidin 3-O-glucoside-6''-O-coumaroyltransferase 1 [Arabidopsis thaliana]	5e-06	0.69	_	_	_	_	_	GO:0016747|transferase activity, transferring acyl groups other than amino-acyl groups;	GO:0008152|metabolic process;	_	_	_	_	_	_	_
c11509_g1	gi|669029833|emb|CDM84165.1|	unnamed protein product [Triticum aestivum]	0	0.75	gi|281185489|sp|C0LGG4.2|Y1518_ARATH	RecName: Full=Probable LRR receptor-like serine/threonine-protein kinase At1g51860; Flags: Precursor [Arabidopsis thaliana]	0	0.64	15368.BRADI2G19290.1	annotation not avaliable	COG0515	_	_	GO:0004672|protein kinase activity;	GO:0016310|phosphorylation;	_	_	_	_	m.59241|c11509_g1_i1:2-649(+)	internal	PF00069.20|Pkinase|Protein kinase domain|m.59241:2-216;PF07714.12|Pkinase_Tyr|Protein tyrosine kinase|m.59241:2-216
c11516_g1	gi|567890371|ref|XP_006437706.1|	hypothetical protein CICLE_v10033938mg [Citrus clementina]	9e-30	0.82	gi|332313333|sp|B6TYV8.1|CNR2_MAIZE	RecName: Full=Cell number regulator 2; AltName: Full=ZmCNR02 [Zea mays]	2e-28	0.76	15368.BRADI3G46930.1	annotation not avaliable	_	_	NOG223091	_	_	_	_	_	_	_	_	_
c11520_g1	gi|667719756|gb|KFA62097.1|	hypothetical protein S40285_06777 [Stachybotrys chlorohalonata IBT 40285]	1e-44	1	gi|133961|sp|P25443.3|RS2_YEAST	RecName: Full=40S ribosomal protein S2; AltName: Full=Omnipotent suppressor protein SUP44; AltName: Full=RP12; AltName: Full=S4; AltName: Full=YS5 [Saccharomyces cerev	2e-31	0.8	_	_	_	_	_	GO:0003723|RNA binding;GO:0003735|structural constituent of ribosome;	GO:0042254|ribosome biogenesis;GO:0006412|translation;	GO:0015935|small ribosomal subunit;	K02981	RP-S2e, RPS2	path:ko03010	m.59187|c11520_g1_i1:1-354(-)	internal	_
c11526_g1	gi|226530906|ref|NP_001149762.1|	cytokinin-O-glucosyltransferase 1 [Zea mays]	0	0.63	gi|122209731|sp|Q2V6J9.1|UFOG7_FRAAN	RecName: Full=UDP-glucose flavonoid 3-O-glucosyltransferase 7; AltName: Full=Flavonol 3-O-glucosyltransferase 7; Short=FaGT7	0	0.52	_	_	_	_	_	_	_	_	_	_	_	m.59189|c11526_g1_i1:3-1547(+)	5prime_partial	PF00201.13|UDPGT|UDP-glucoronosyl and UDP-glucosyl transferase|m.59189:311-432
c11539_g1	gi|18652142|gb|AAL76974.1|AF464036_1	MHC class I antigen [Sus MHC class I antigen [Sus scrofa]	8e-32	0.97	gi|231380|sp|P30382.1|1B04_GORGO	RecName: Full=Class I histocompatibility antigen, Gogo-B*0201 alpha chain; Flags: Precursor	3e-27	0.84	_	_	_	_	_	GO:0042605|peptide antigen binding;	GO:0001916|positive regulation of T cell mediated cytotoxicity;GO:0002474|antigen processing and presentation of peptide antigen via MHC class I;	GO:0042612|MHC class I protein complex;GO:0016021|integral component of membrane;GO:0019814|immunoglobulin complex;	K06751	MHC1	path:ko04144;path:ko04145;path:ko04514;path:ko04612;path:ko04650;path:ko04940;path:ko05166;path:ko05168;path:ko05169;path:ko05203;path:ko05320;path:ko05330;path:ko05332;path:ko05416	_	_	_
c11573_g1	gi|225430081|ref|XP_002281853.1|	PREDICTED: uncharacterized protein LOC100250753 [Vitis vinifera]	0	0.88	_	_	_	_	15368.BRADI2G17200.1	annotation not avaliable	COG0633	_	_	GO:0009055|electron carrier activity;GO:0046872|metal ion binding;GO:0051536|iron-sulfur cluster binding;	_	_	_	_	_	m.59243|c11573_g1_i1:299-799(-)	complete	PF00111.22|Fer2|2Fe-2S iron-sulfur cluster binding domain|m.59243:96-147
c11594_g1	gi|672165137|ref|XP_008802464.1|	PREDICTED: serine/threonine-protein kinase At5g01020-like [Phoenix dactylifera]	0	0.95	gi|75328961|sp|Q8GXZ3.1|Y5102_ARATH	RecName: Full=Serine/threonine-protein kinase At5g01020 [Arabidopsis thaliana]	0	0.92	_	_	_	_	_	GO:0004674|protein serine/threonine kinase activity;GO:0005524|ATP binding;	GO:0009069|serine family amino acid metabolic process;GO:0006468|protein phosphorylation;	_	_	_	_	m.59220|c11594_g1_i1:3-398(+)	internal	PF00069.20|Pkinase|Protein kinase domain|m.59220:2-130;PF07714.12|Pkinase_Tyr|Protein tyrosine kinase|m.59220:2-131
c11595_g1	gi|115456537|ref|NP_001051869.1|	Os03g0844000 [Oryza sativa Japonica Group]	4e-44	0.78	gi|223635759|sp|Q9LXF2.2|PP385_ARATH	RecName: Full=Pentatricopeptide repeat-containing protein At5g15300 [Arabidopsis thaliana]	3e-34	0.73	_	_	_	_	_	_	_	_	_	_	_	m.59214|c11595_g1_i1:2-391(+)	internal	PF01535.15|PPR|PPR repeat|m.59214:16-42;PF01535.15|PPR|PPR repeat|m.59214:53-77
c11618_g1	gi|672126378|ref|XP_008786637.1|	PREDICTED: uncharacterized protein LOC103704910 [Phoenix dactylifera]	3e-44	0.74	_	_	_	_	_	_	_	_	_	_	_	_	K15082	RAD7	_	m.59244|c11618_g1_i1:3-446(+)	internal	_
c11629_g1	gi|356578610|gb|AET14831.1|	heat shock protein 70 [Alternaria alternata]	5e-33	0.92	gi|14423730|sp|P78983.2|HSP70_ALTAL	RecName: Full=Heat shock 70 kDa protein; AltName: Allergen=Alt a 3, partial [Alternaria alternata]	5e-35	0.92	_	_	_	_	_	GO:0005524|ATP binding;	GO:0006950|response to stress;	_	K03283	HSPA1_8	path:ko03040;path:ko04010;path:ko04141;path:ko04144;path:ko04612;path:ko04915;path:ko05134;path:ko05145;path:ko05162;path:ko05164;path:ko05169	_	_	_
c11630_g1	gi|567141348|ref|XP_006395325.1|	hypothetical protein EUTSA_v10003529mg [Eutrema salsugineum]	7e-17	0.74	gi|75333958|sp|Q9FJL0.1|SMC4_ARATH	RecName: Full=Structural maintenance of chromosomes protein 4; Short=AtSMC4; Short=SMC protein 4; Short=SMC-4; AltName: Full=Chromosome-associated protein C; Short=	2e-17	0.73	_	_	_	_	_	GO:0005524|ATP binding;GO:0003682|chromatin binding;GO:0005215|transporter activity;	GO:0031048|chromatin silencing by small RNA;GO:0009909|regulation of flower development;GO:0006275|regulation of DNA replication;GO:0051567|histone H3-K9 methylation;GO:0010267|production of ta-siRNAs involved in RNA interference;GO:0007067|mitotic nuclear division;GO:0000911|cytokinesis by cell plate formation;GO:0008283|cell proliferation;GO:0007131|reciprocal meiotic recombination;GO:0006810|t…	GO:0005737|cytoplasm;GO:0005819|spindle;GO:0008278|cohesin complex;GO:0009506|plasmodesma;GO:0000785|chromatin;GO:0016363|nuclear matrix;	K06675	SMC4	path:ko04111	_	_	_
c11640_g1	gi|514763377|ref|XP_004965258.1|	PREDICTED: uncharacterized protein LOC101783914 isoform X1 [Setaria italica]	3e-17	0.79	_	_	_	_	_	_	_	_	_	_	_	_	_	_	_	m.59266|c11640_g1_i1:118-438(-)	5prime_partial	PF13962.1|PGG|Domain of unknown function|m.59266:1-58
c11662_g1	gi|672131805|ref|XP_008789467.1|	PREDICTED: golgin subfamily A member 6-like protein 22 [Phoenix dactylifera]	0	0.75	_	_	_	_	_	_	_	_	_	_	_	_	_	_	_	m.59200|c11662_g1_i1:149-844(+)	complete	_
c11683_g1	gi|443724320|gb|ELU12385.1|	hypothetical protein CAPTEDRAFT_212095 [Capitella teleta]	5e-07	0.72	_	_	_	_	_	_	_	_	_	_	_	_	_	_	_	_	_	_
c117_g1	gi|672165111|ref|XP_008802451.1|	PREDICTED: uncharacterized protein LOC103716289 [Phoenix dactylifera]	0	0.77	_	_	_	_	_	_	_	_	_	_	_	_	_	_	_	m.46399|c117_g1_i1:273-995(-)	5prime_partial	_
c11705_g1	gi|194700632|gb|ACF84400.1|	unknown [Zea mays]	2e-05	0.72	_	_	_	_	_	_	_	_	_	_	_	_	_	_	_	m.59213|c11705_g1_i1:40-555(-)	5prime_partial	_
c11712_g1	gi|255544095|ref|XP_002513110.1|	endonuclease, putative [Ricinus endonuclease, putative [Ricinus communis]	4e-20	0.76	_	_	_	_	_	_	_	_	_	GO:0004518|nuclease activity;	GO:0006259|DNA metabolic process;	_	K08991	MUS81	path:ko03440;path:ko03460	_	_	_
c11718_g1	gi|672132941|ref|XP_008790066.1|	PREDICTED: pentatricopeptide repeat-containing protein At4g18750, chloroplastic [Phoenix dactylifera]	0	0.9	gi|75206861|sp|Q9SN39.1|PP320_ARATH	RecName: Full=Pentatricopeptide repeat-containing protein At4g18750, chloroplastic; Flags: Precursor [Arabidopsis thaliana]	0	0.87	_	_	_	_	_	_	_	_	_	_	_	m.59270|c11718_g1_i1:2-376(+)	internal	PF01535.15|PPR|PPR repeat|m.59270:1-29;PF01535.15|PPR|PPR repeat|m.59270:34-61;PF01535.15|PPR|PPR repeat|m.59270:72-95;PF13041.1|PPR_2|PPR repeat family|m.59270:1-44;PF13812.1|PPR_3|Pentatricopeptide repeat domain|m.59270:1-31;PF13812.1|PPR_3|Pentatricopeptide repeat domain|m.59270:34-67;PF13812.1|PPR_3|Pentatricopeptide repeat domain|m.59270:69-95
c11726_g1	gi|359483708|ref|XP_003633005.1|	PREDICTED: wall-associated receptor kinase-like 9-like [Vitis vinifera]	1e-05	0.5	_	_	_	_	_	_	_	_	_	_	_	_	_	_	_	m.59283|c11726_g1_i1:123-467(-)	5prime_partial	_
c11746_g1	gi|566240863|ref|XP_002325561.2|	hypothetical protein POPTR_0019s11490g [Populus trichocarpa]	0	0.75	gi|338817638|sp|P0CL91.1|BFR2_CRYNB	RecName: Full=Protein BFR2 BFR2_CRYNJ RecName: Full=Protein BFR2	3e-13	0.57	3694.gw1.XIX.2133.1	hypothetical protein	_	KOG2773	_	_	_	_	K14782	AATF, BFR2	_	m.59194|c11746_g1_i1:247-1608(-)	5prime_partial	PF13339.1|AATF-Che1|Apoptosis antagonizing transcription factor|m.59194:152-287;PF08164.7|TRAUB|Apoptosis-antagonizing transcription factor, C-terminal|m.59194:367-429
c1175_g1	gi|242043298|ref|XP_002459520.1|	hypothetical protein SORBIDRAFT_02g006023 [Sorghum bicolor]	1e-35	0.72	gi|75260451|sp|Q6J9S1.1|RA211_ARATH	RecName: Full=Ethylene-responsive transcription factor RAP2-11; AltName: Full=Protein RELATED TO APETALA2 11 [Arabidopsis thaliana]	7e-30	0.89	_	_	_	_	_	GO:0003677|DNA binding;GO:0003700|sequence-specific DNA binding transcription factor activity;	GO:0006355|regulation of transcription, DNA-templated;GO:0042221|response to chemical;	GO:0005634|nucleus;GO:0005667|transcription factor complex;	K09286	EREBP	_	m.3871|c1175_g1_i1:1-789(-)	internal	PF00847.15|AP2|AP2 domain|m.3871:7-57
c11755_g1	gi|672170588|ref|XP_008805355.1|	PREDICTED: putative disease resistance protein RGA3 [Phoenix dactylifera]	1e-29	0.73	gi|29839649|sp|Q9LRR4.1|R13L1_ARATH	RecName: Full=Putative disease resistance RPP13-like protein 1 [Arabidopsis thaliana]	3e-23	0.65	_	_	_	_	_	_	_	_	_	_	_	m.59265|c11755_g1_i1:3-350(-)	internal	PF00931.17|NB-ARC|NB-ARC domain|m.59265:6-115
c11776_g1	gi|573932890|ref|XP_006651549.1|	PREDICTED: uncharacterized protein LOC102717331, partial [Oryza brachyantha]	0	0.79	_	_	_	_	_	_	_	_	_	GO:0003885|D-arabinono-1,4-lactone oxidase activity;GO:0008762|UDP-N-acetylmuramate dehydrogenase activity;GO:0050660|flavin adenine dinucleotide binding;	GO:0006040|amino sugar metabolic process;GO:0055114|oxidation-reduction process;	GO:0016020|membrane;	_	_	_	m.59267|c11776_g1_i1:1-429(-)	internal	_
c11793_g1	gi|597859021|gb|EYC08446.1|	hypothetical protein Y032_0066g3770 [Ancylostoma ceylanicum]	9e-07	0.61	_	_	_	_	_	_	_	_	_	_	_	_	_	_	_	_	_	_
c11805_g1	gi|514748568|ref|XP_004961650.1|	PREDICTED: cyclin-B1-5-like [Setaria italica]	3e-27	0.66	gi|461726|sp|P34801.1|CCN2_ANTMA	RecName: Full=G2/mitotic-specific cyclin-2 [Antirrhinum majus]	8e-28	0.66	_	_	_	_	_	_	GO:0007049|cell cycle;	_	K05868	CCNB	path:ko04068;path:ko04110;path:ko04115;path:ko04914	m.59280|c11805_g1_i1:1-363(+)	internal	PF00134.18|Cyclin_N|Cyclin, N-terminal domain|m.59280:5-121
c11819_g1	gi|545615509|ref|WP_021739601.1|	MULTISPECIES: hypothetical protein [Firmicutes]	4e-30	1	_	_	_	_	9600.ENSPPYP00000003270	annotation not avaliable	_	_	NOG271643	_	_	_	_	_	_	_	_	_
c11856_g1	gi|41400384|gb|AAS07044.1|	plus agglutinin [Chlamydomonas reinhardtii]	1e-12	0.38	gi|20138131|sp|Q9FPQ6.1|GP1_CHLRE	RecName: Full=Vegetative cell wall protein gp1; AltName: Full=Hydroxyproline-rich glycoprotein 1; Flags: Precursor [Chlamydomonas reinhardtii]	1e-10	0.4	_	_	_	_	_	_	_	_	_	_	_	m.59224|c11856_g1_i1:115-612(-)	5prime_partial	_
c11865_g1	gi|672139793|ref|XP_008793691.1|	PREDICTED: pentatricopeptide repeat-containing protein At4g39530 [Phoenix dactylifera]	5e-42	0.73	gi|75210987|sp|Q9SVA5.1|PP357_ARATH	RecName: Full=Pentatricopeptide repeat-containing protein At4g39530 [Arabidopsis thaliana]	2e-32	0.65	_	_	_	_	_	_	_	_	_	_	_	m.59238|c11865_g1_i1:1-441(-)	internal	PF13041.1|PPR_2|PPR repeat family|m.59238:53-96;PF01535.15|PPR|PPR repeat|m.59238:27-47;PF01535.15|PPR|PPR repeat|m.59238:55-82
c11866_g1	gi|502077683|ref|XP_004485715.1|	PREDICTED: quinone oxidoreductase PIG3-like [Cicer arietinum]	2e-17	0.89	_	_	_	_	_	_	_	_	_	_	_	_	_	_	_	_	_	_
c11872_g1	gi|226493068|ref|NP_001145628.1|	uncharacterized LOC100279115 [Zea mays]	2e-28	0.54	gi|75328211|sp|Q84WI0.1|GIS_ARATH	RecName: Full=Zinc finger protein GIS; AltName: Full=Protein GLABROUS INFLORESCENCE STEMS [Arabidopsis thaliana]	6e-19	0.57	_	_	_	_	_	_	_	_	_	_	_	m.59197|c11872_g1_i1:3-719(-)	3prime_partial	_
c11894_g1	gi|357123534|ref|XP_003563465.1|	PREDICTED: ethylene-responsive transcription factor 3-like [Brachypodium distachyon]	2e-37	0.64	gi|7531109|sp|O80339.1|ERF82_ARATH	RecName: Full=Ethylene-responsive transcription factor 3; Short=AtERF3; AltName: Full=Ethylene-responsive element-binding factor 3; Short=EREBP-3 [Arabidopsis thali	5e-21	0.79	_	_	_	_	_	_	GO:0006351|transcription, DNA-templated;	_	K09286	EREBP	_	m.59192|c11894_g1_i1:1-543(+)	5prime_partial	PF00847.15|AP2|AP2 domain|m.59192:22-71
c11897_g1	gi|301030585|gb|ADK47981.1|	L-ascorbate oxidase-like protein [Cynodon dactylon]	0	0.86	gi|128592|sp|P29162.1|ASOL_TOBAC	RecName: Full=L-ascorbate oxidase homolog; AltName: Full=Pollen-specific protein NTP303; Flags: Precursor	0	0.78	_	_	_	_	_	GO:0005507|copper ion binding;GO:0016491|oxidoreductase activity;	GO:0055114|oxidation-reduction process;	_	_	_	_	m.59251|c11897_g1_i1:68-715(-)	5prime_partial	PF07731.9|Cu-oxidase_2|Multicopper oxidase|m.59251:43-181
c11905_g1	gi|219363583|ref|NP_001136737.1|	hypothetical protein [Zea mays]	2e-31	0.68	_	_	_	_	_	_	_	_	_	_	_	_	_	_	_	m.59260|c11905_g1_i1:127-918(+)	complete	_
c11909_g1	gi|672118417|ref|XP_008782417.1|	PREDICTED: phosphate transporter PHO1-3 [Phoenix dactylifera]	5e-39	0.92	gi|75114282|sp|Q651J5.1|PHO13_ORYSJ	RecName: Full=Phosphate transporter PHO1-3; AltName: Full=Protein PHO1-3; Short=OsPHO1;3 [Oryza sativa Japonica Group]	1e-37	0.86	_	_	_	_	_	_	GO:0016036|cellular response to phosphate starvation;	GO:0016021|integral component of membrane;	_	_	_	_	_	_
c11911_g1	gi|514767601|ref|XP_004966283.1|	PREDICTED: EH domain-containing protein 1-like [Setaria italica]	0	0.92	gi|75070053|sp|Q5E9R3.1|EHD1_BOVIN	RecName: Full=EH domain-containing protein 1 [Bos taurus]	0	0.72	39947.LOC_Os06g47330.1	dynamin family protein, putative, expressed	_	KOG1954	_	GO:0005509|calcium ion binding;GO:0005525|GTP binding;GO:0003924|GTPase activity;	GO:0006184|GTP catabolic process;	_	K12483	EHD1	path:ko04144	m.59221|c11911_g1_i1:1-1656(+)	5prime_partial	PF00350.18|Dynamin_N|Dynamin family|m.59221:206-366;PF01926.18|MMR_HSR1|50S ribosome-binding GTPase|m.59221:206-365;PF12763.2|EF-hand_4|Cytoskeletal-regulatory complex EF hand|m.59221:23-85;PF00009.22|GTP_EFTU|Elongation factor Tu GTP binding domain|m.59221:206-383
c11933_g1	gi|567860920|ref|XP_006423114.1|	hypothetical protein CICLE_v10027782mg [Citrus clementina]	2e-28	0.68	gi|46395907|sp|Q8RXS5.2|DRL40_ARATH	RecName: Full=Probable disease resistance protein At5g63020; AltName: Full=pNd11 [Arabidopsis thaliana]	3e-29	0.66	_	_	_	_	_	GO:0000166|nucleotide binding;	_	_	K13459	RPS2	path:ko04626	m.59269|c11933_g1_i1:3-431(+)	internal	PF00931.17|NB-ARC|NB-ARC domain|m.59269:5-135
c11937_g1	gi|255547948|ref|XP_002515031.1|	steroid dehydrogenase, putative [Ricinus communis]	1e-09	0.69	_	_	_	_	_	_	_	_	_	GO:0016614|oxidoreductase activity, acting on CH-OH group of donors;	GO:0044699|single-organism process;GO:0008152|metabolic process;	_	K10251	HSD17B12, KAR, IFA38	path:ko00062;path:ko00140;path:ko01040;path:ko01100;path:ko01110;path:ko01212	_	_	_
c11949_g1	gi|672137219|ref|XP_008792327.1|	PREDICTED: probable WRKY transcription factor 65 isoform X1 [Phoenix dactylifera]	0	0.66	gi|20978789|sp|Q9LP56.1|WRK65_ARATH	RecName: Full=Probable WRKY transcription factor 65; AltName: Full=WRKY DNA-binding protein 65 [Arabidopsis thaliana]	4e-43	0.61	_	_	_	_	_	_	_	_	_	_	_	m.59289|c11949_g1_i1:2-469(+);m.59288|c11949_g1_i1:91-879(-)	5prime_partial;complete	PF03106.10|WRKY|WRKY DNA -binding domain|m.59288:70-128
c11978_g1	gi|672157325|ref|XP_008798366.1|	PREDICTED: UDP-glycosyltransferase 87A2-like isoform X1 [Phoenix dactylifera]	0	0.69	gi|510121372|sp|B2NID7.1|5GT_GENTR	RecName: Full=Anthocyanidin 3-O-glucoside 5-O-glucosyltransferase; AltName: Full=Anthocyanin 5-O-glucosyltransferase; Short=Gt5GT7	1e-07	0.73	_	_	_	_	_	_	_	_	_	_	_	m.59274|c11978_g1_i1:1-699(+)	internal	_
c11987_g1	gi|358344078|ref|XP_003636120.1|	hypothetical protein MTR_029s0004 [Medicago truncatula]	1e-09	0.78	_	_	_	_	_	_	_	_	_	_	_	_	_	_	_	_	_	_
c12002_g1	gi|672188649|ref|XP_008813634.1|	PREDICTED: NAC transcription factor 25-like [Phoenix dactylifera]	0	0.68	gi|75268448|sp|Q52QH4.1|NAC68_ORYSJ	RecName: Full=NAC domain-containing protein 68; Short=ONAC068 [Oryza sativa Japonica Group]	2e-36	0.63	15368.BRADI1G76210.1	annotation not avaliable	_	_	NOG259771	_	GO:0010016|shoot system morphogenesis;GO:0009987|cellular process;GO:0065007|biological regulation;	_	_	_	_	m.59211|c12002_g1_i1:121-978(-)	complete	PF02365.10|NAM|No apical meristem (NAM) protein|m.59211:15-141
c12019_g1	gi|672198751|ref|XP_008777415.1|	PREDICTED: LOW QUALITY PROTEIN: disease resistance protein RGA2-like [Phoenix dactylifera]	7e-12	0.54	_	_	_	_	_	_	_	_	_	_	_	_	_	_	_	m.59190|c12019_g1_i1:3-416(-)	internal	_
c12022_g1	gi|326529269|dbj|BAK01028.1|	predicted protein [Hordeum vulgare subsp. vulgare]	8e-16	0.8	_	_	_	_	_	_	_	_	_	GO:0003824|catalytic activity;	GO:0008152|metabolic process;	_	_	_	_	_	_	_
c12052_g1	gi|326499878|dbj|BAJ90774.1|	predicted protein [Hordeum vulgare subsp. vulgare]	2e-16	0.6	_	_	_	_	_	_	_	_	_	_	_	_	_	_	_	m.59186|c12052_g1_i1:1-417(-)	internal	_
c12066_g1	gi|414887817|tpg|DAA63831.1|	TPA: hypothetical protein ZEAMMB73_578562 [Zea mays]	9e-30	0.6	gi|122244760|sp|Q27IK7.1|POK1_ARATH	RecName: Full=Phragmoplast orienting kinesin-1; AltName: Full=Kinesin POK1 [Arabidopsis thaliana]	5e-25	0.8	_	_	_	_	_	_	_	_	K10400	KIF15	_	m.59215|c12066_g1_i1:2-559(+)	internal	_
c12074_g1	gi|590679607|ref|XP_007040629.1|	NAD(P)-binding Rossmann-fold superfamily protein [Theobroma cacao]	2e-09	0.78	_	_	_	_	_	_	_	_	_	_	GO:0008152|metabolic process;	_	_	_	_	_	_	_
c12080_g1	gi|62511845|gb|AAX84503.1|	maturase K [Cyperus alternifolius]	5e-36	0.99	gi|68052600|sp|Q6LA04.1|MATK_JUNEF	RecName: Full=Maturase K; AltName: Full=Intron maturase	3e-29	0.91	_	_	_	_	_	GO:0003723|RNA binding;	GO:0006397|mRNA processing;GO:0008380|RNA splicing;GO:0008033|tRNA processing;	GO:0009507|chloroplast;	_	_	_	_	_	_
c12101_g1	gi|629081312|gb|KCW47757.1|	hypothetical protein EUGRSUZ_K01505 [Eucalyptus grandis]	3e-07	0.72	_	_	_	_	_	_	_	_	_	_	_	_	_	_	_	_	_	_
c12108_g1	gi|672109639|ref|XP_008791188.1|	PREDICTED: putative disease resistance RPP13-like protein 3 [Phoenix dactylifera]	2e-17	0.65	gi|224493241|sp|P0C8S1.1|RP8L2_ARATH	RecName: Full=Probable disease resistance RPP8-like protein 2 [Arabidopsis thaliana]	1e-11	0.71	_	_	_	_	_	GO:0043168|anion binding;GO:0032559|adenyl ribonucleotide binding;GO:0032550|purine ribonucleoside binding;	_	_	K13457	RPM1, RPS3	path:ko04626	_	_	_
c12120_g1	gi|590615999|ref|XP_007023381.1|	H(+)-ATPase 9 [Theobroma cacao]	1e-40	0.88	gi|12230459|sp|Q9LV11.1|PMA11_ARATH	RecName: Full=ATPase 11, plasma membrane-type; AltName: Full=Proton pump 11 [Arabidopsis thaliana]	3e-41	0.85	_	_	_	_	_	GO:0046872|metal ion binding;GO:0005524|ATP binding;GO:0019829|cation-transporting ATPase activity;	GO:0006754|ATP biosynthetic process;GO:0006200|ATP catabolic process;GO:0006812|cation transport;	GO:0016021|integral component of membrane;	K01535	E3.6.3.6	path:ko00190	m.59271|c12120_g1_i1:2-319(+)	internal	PF00702.21|Hydrolase|haloacid dehalogenase-like hydrolase|m.59271:35-84;PF08282.7|Hydrolase_3|haloacid dehalogenase-like hydrolase|m.59271:57-104
c12136_g1	gi|672194015|ref|XP_008776182.1|	PREDICTED: G-type lectin S-receptor-like serine/threonine-protein kinase At2g19130 [Phoenix dactylifera]	1e-36	0.79	gi|75266611|sp|Q9SXB3.1|Y1112_ARATH	RecName: Full=G-type lectin S-receptor-like serine/threonine-protein kinase At1g11280; Flags: Precursor [Arabidopsis thaliana]	2e-22	0.65	_	_	_	_	_	GO:0000166|nucleotide binding;GO:0004672|protein kinase activity;	GO:0016310|phosphorylation;	_	_	_	_	m.59225|c12136_g1_i1:1-336(+)	internal	PF01453.19|B_lectin|D-mannose binding lectin|m.59225:27-112
c12139_g1	gi|357519295|ref|XP_003629936.1|	hypothetical protein MTR_8g088510 [Medicago truncatula]	9e-17	0.53	_	_	_	_	_	_	_	_	_	_	_	_	_	_	_	_	_	_
c12141_g1	gi|15788514|gb|AAL07815.1|AF414176_1	NBS-LRR-like protein [Hordeum vulgare subsp. vulgare]	1e-20	0.59	_	_	_	_	_	_	_	_	_	_	_	_	_	_	_	m.59256|c12141_g1_i1:2-622(+)	internal	_
c12154_g1	gi|672190718|ref|XP_008775322.1|	PREDICTED: protein STRUBBELIG-RECEPTOR FAMILY 3 isoform X1 [Phoenix dactylifera]	6e-11	0.77	gi|75158778|sp|Q8RWZ1.1|SUB_ARATH	RecName: Full=Protein STRUBBELIG; AltName: Full=Leucine-rich repeat receptor kinase-like protein SUB; AltName: Full=Protein SCRAMBLED; Flags: Precursor [Arabidopsis	2e-07	0.69	_	_	_	_	_	GO:0005524|ATP binding;GO:0004672|protein kinase activity;	GO:0006468|protein phosphorylation;	_	_	_	_	_	_	_
c12169_g1	gi|672128776|ref|XP_008787878.1|	PREDICTED: peroxidase N [Phoenix dactylifera]	6e-29	0.88	gi|25453215|sp|Q9SI16.1|PER15_ARATH	RecName: Full=Peroxidase 15; Short=Atperox P15; AltName: Full=ATP36; Flags: Precursor [Arabidopsis thaliana]	2e-19	0.72	_	_	_	_	_	GO:0020037|heme binding;GO:0046872|metal ion binding;GO:0004601|peroxidase activity;	GO:0055114|oxidation-reduction process;GO:0006979|response to oxidative stress;	GO:0005634|nucleus;GO:0005737|cytoplasm;GO:0005576|extracellular region;	K00430	E1.11.1.7	path:ko00360;path:ko00940;path:ko01100;path:ko01110	_	_	_
c1218_g1	gi|672176925|ref|XP_008808545.1|	PREDICTED: uncharacterized protein LOC103720560 [Phoenix dactylifera]	5e-36	0.81	_	_	_	_	_	_	_	_	_	_	_	GO:0009536|plastid;	_	_	_	m.3873|c1218_g1_i1:2-343(-)	internal	_
c12186_g1	gi|460369817|ref|XP_004230753.1|	PREDICTED: UDP-glucose flavonoid 3-O-glucosyltransferase 7-like [Solanum lycopersicum]	1e-12	0.72	gi|75313289|sp|Q9SCP5.1|U73C7_ARATH	RecName: Full=UDP-glycosyltransferase 73C7 [Arabidopsis thaliana]	5e-10	0.57	_	_	_	_	_	GO:0016757|transferase activity, transferring glycosyl groups;	_	_	_	_	_	_	_	_
c1220_g1	gi|566214909|ref|XP_002324425.2|	hypothetical protein POPTR_0018s08900g [Populus trichocarpa]	8e-16	0.84	gi|75169853|sp|Q9CA89.1|ROGFC_ARATH	RecName: Full=Rop guanine nucleotide exchange factor 12; Short=AtRopGEF12; AltName: Full=Protein MATERNAL EFFECT EMBRYO ARREST 64; AltName: Full=Rho of plants guan	1e-14	0.58	_	_	_	_	_	GO:0042802|identical protein binding;GO:0005089|Rho guanyl-nucleotide exchange factor activity;	GO:0080092|regulation of pollen tube growth;GO:0032321|positive regulation of Rho GTPase activity;GO:0080147|root hair cell development;	GO:0005634|nucleus;GO:0005737|cytoplasm;	_	_	_	m.3991|c1220_g1_i1:3-383(+)	internal	PF03759.8|PRONE|PRONE (Plant-specific Rop nucleotide exchanger)|m.3991:72-126
c12204_g1	gi|413953524|gb|AFW86173.1|	hypothetical protein ZEAMMB73_848919 [Zea mays]	1e-28	0.83	gi|75268071|sp|Q9ZVJ5.2|SGGP_ARATH	RecName: Full=Haloacid dehalogenase-like hydrolase domain-containing protein Sgpp; AltName: Full=Subclass I phosphosugar phosphatase; Short=AtSgpp [Arabidopsis thal	3e-19	0.71	_	_	_	_	_	GO:0016787|hydrolase activity;	GO:0008152|metabolic process;	_	_	_	_	m.59219|c12204_g1_i1:2-352(-)	internal	_
c12216_g1	gi|576663712|gb|AHH32686.1|	somatic embryogenesis receptor kinase 1 [Phoenix dactylifera]	1e-21	0.72	gi|75338634|sp|Q9XIC7.1|SERK2_ARATH	RecName: Full=Somatic embryogenesis receptor kinase 2; Short=AtSERK2; AltName: Full=Somatic embryogenesis receptor-like kinase 2; Flags: Precursor [Arabidopsis tha	7e-21	0.73	_	_	_	_	_	GO:0000166|nucleotide binding;GO:0004672|protein kinase activity;GO:0016491|oxidoreductase activity;	GO:0006468|protein phosphorylation;	GO:0016020|membrane;	K13416	BAK1	path:ko04075;path:ko04626	_	_	_
c12218_g1	gi|670437126|ref|XP_008659189.1|	PREDICTED: ABC transporter C family member 13 isoform X1 [Zea mays]	0	0.92	gi|298286923|sp|Q9SKX0.3|AB13C_ARATH	RecName: Full=ABC transporter C family member 13; Short=ABC transporter ABCC.13; Short=AtABCC13; AltName: Full=ATP-energized glutathione S-conjugate pump 11; AltN	0	0.84	_	_	_	_	_	_	_	_	K05674	ABCC10	path:ko02010	m.59234|c12218_g1_i1:2-631(+)	internal	PF00664.18|ABC_membrane|ABC transporter transmembrane region|m.59234:6-155
c12230_g1	gi|672202511|ref|XP_008778404.1|	PREDICTED: putative disease resistance RPP13-like protein 1 [Phoenix dactylifera]	1e-18	0.67	gi|1345878|sp|P49606.1|CYAA_USTMA	RecName: Full=Adenylate cyclase; AltName: Full=ATP pyrophosphate-lyase; AltName: Full=Adenylyl cyclase [Ustilago maydis 521]	2e-07	0.67	_	_	_	_	_	_	_	_	_	_	_	m.59230|c12230_g1_i1:2-367(+)	internal	PF13855.1|LRR_8|Leucine rich repeat|m.59230:20-60;PF13855.1|LRR_8|Leucine rich repeat|m.59230:49-106;PF12799.2|LRR_4|Leucine Rich repeats (2 copies)|m.59230:26-60;PF12799.2|LRR_4|Leucine Rich repeats (2 copies)|m.59230:49-88;PF00560.28|LRR_1|Leucine Rich Repeat|m.59230:26-47;PF00560.28|LRR_1|Leucine Rich Repeat|m.59230:49-68;PF00560.28|LRR_1|Leucine Rich Repeat|m.59230:72-93;PF00560.28|LRR_1|Leuc…
c12240_g1	gi|629096259|gb|KCW62254.1|	hypothetical protein EUGRSUZ_H04914 [Eucalyptus grandis]	0	0.78	gi|5915822|sp|Q43135.3|C79A1_SORBI	RecName: Full=Tyrosine N-monooxygenase; AltName: Full=Cytochrome P450 79A1; AltName: Full=Cytochrome P450Tyr [Sorghum bicolor]	3e-44	0.72	_	_	_	_	_	GO:0005488|binding;	_	_	K13027	CYP79A1	path:ko00460;path:ko00966;path:ko01110;path:ko01210	m.59233|c12240_g1_i1:1-441(-)	internal	PF00067.17|p450|Cytochrome P450|m.59233:1-146
c12258_g1	gi|672125302|ref|XP_008786066.1|	PREDICTED: RNA-binding protein 47-like [Phoenix dactylifera]	2e-37	0.81	_	_	_	_	_	_	_	_	_	GO:1901363|heterocyclic compound binding;GO:0097159|organic cyclic compound binding;	_	_	_	_	_	m.59236|c12258_g1_i1:2-373(+)	internal	PF00076.17|RRM_1|RNA recognition motif. (a.k.a. RRM, RBD, or RNP domain)|m.59236:11-69;PF14259.1|RRM_6|RNA recognition motif (a.k.a. RRM, RBD, or RNP domain)|m.59236:11-82;PF13893.1|RRM_5|RNA recognition motif. (a.k.a. RRM, RBD, or RNP domain)|m.59236:27-68
c12262_g1	gi|672131733|ref|XP_008789432.1|	PREDICTED: putative F-box protein PP2-B12 [Phoenix dactylifera]	3e-22	0.63	_	_	_	_	_	_	_	_	_	_	_	_	_	_	_	m.59185|c12262_g1_i1:2-421(+)	internal	PF14299.1|PP2|Phloem protein 2|m.59185:15-140
c12274_g1	gi|357123801|ref|XP_003563596.1|	PREDICTED: uncharacterized protein LOC100846791 [Brachypodium distachyon]	2e-07	0.66	_	_	_	_	_	_	_	_	_	_	_	_	_	_	_	m.59287|c12274_g1_i1:108-446(+)	complete	_
c12287_g1	gi|672159075|ref|XP_008799290.1|	PREDICTED: CASP-like protein MA4_106O17.52 [Phoenix dactylifera]	3e-25	0.81	gi|226713607|sp|B6U361.1|CSPL3_MAIZE	RecName: Full=CASP-like protein 3 [Zea mays]	7e-27	0.83	3694.fgenesh4_pg.C_LG_VIII001862	hypothetical protein	_	_	NOG280911	_	_	GO:0005768|endosome;GO:0016021|integral component of membrane;GO:0005886|plasma membrane;GO:0005802|trans-Golgi network;	_	_	_	_	_	_
c1229_g1	gi|672126754|ref|XP_008786838.1|	PREDICTED: pentatricopeptide repeat-containing protein At1g07590, mitochondrial [Phoenix dactylifera]	2e-15	0.69	_	_	_	_	_	_	_	_	_	_	_	_	_	_	_	_	_	_
c12327_g1	gi|587866856|gb|EXB56294.1|	Glyceraldehyde-3-phosphate dehydrogenase B [Morus notabilis]	9e-38	0.99	gi|120664|sp|P12860.1|G3PB_SPIOL	RecName: Full=Glyceraldehyde-3-phosphate dehydrogenase B, chloroplastic; AltName: Full=NADP-dependent glyceraldehydephosphate dehydrogenase subunit B; Flags: Precurso	4e-37	0.96	_	_	_	_	_	GO:0005524|ATP binding;GO:0051287|NAD binding;GO:0050661|NADP binding;GO:0004674|protein serine/threonine kinase activity;GO:0047100|glyceraldehyde-3-phosphate dehydrogenase (NADP+) (phosphorylating) activity;GO:0004540|ribonuclease activity;	GO:0006096|glycolytic process;GO:0009416|response to light stimulus;GO:0055114|oxidation-reduction process;GO:0051252|regulation of RNA metabolic process;GO:0006006|glucose metabolic process;GO:0006397|mRNA processing;GO:0090501|RNA phosphodiester bond hydrolysis;GO:0009409|response to cold;GO:0009069|serine family amino acid metabolic process;GO:0006468|protein phosphorylation;GO:0009744|respons…	GO:0048046|apoplast;GO:0009535|chloroplast thylakoid membrane;GO:0009941|chloroplast envelope;GO:0010319|stromule;	K05298	GAPA	path:ko00710;path:ko01100;path:ko01120;path:ko01200	_	_	_
c12331_g1	gi|527190193|gb|EPS61532.1|	hypothetical protein M569_13265, partial [Genlisea aurea]	2e-20	0.62	_	_	_	_	_	_	_	_	_	_	_	_	_	_	_	m.59258|c12331_g1_i1:1-510(+)	internal	PF00319.13|SRF-TF|SRF-type transcription factor (DNA-binding and dimerisation domain)|m.59258:2-33
c12359_g1	gi|565361057|ref|XP_006347277.1|	PREDICTED: 40S ribosomal protein S29-like [Solanum tuberosum]	7e-27	1	gi|115502827|sp|Q680P8.2|RS29_ARATH	RecName: Full=40S ribosomal protein S29 [Arabidopsis thaliana]	2e-25	0.91	3694.grail3.0017027601	hypothetical protein	COG0199	KOG3506	_	GO:0003735|structural constituent of ribosome;	GO:0042254|ribosome biogenesis;GO:0006412|translation;	GO:0022627|cytosolic small ribosomal subunit;	K02980	RP-S29e, RPS29	path:ko03010	_	_	_
c12380_g1	gi|672112256|ref|XP_008804801.1|	PREDICTED: UTP--glucose-1-phosphate uridylyltransferase [Phoenix dactylifera]	0	0.92	gi|12585489|sp|Q9SDX3.1|UGPA_MUSAC	RecName: Full=UTP--glucose-1-phosphate uridylyltransferase; AltName: Full=UDP-glucose pyrophosphorylase; Short=UDPGP; Short=UGPase [Musa acuminata]	0	0.91	_	_	_	_	_	GO:0003983|UTP:glucose-1-phosphate uridylyltransferase activity;	GO:0005982|starch metabolic process;GO:0006012|galactose metabolic process;GO:0005985|sucrose metabolic process;GO:0009117|nucleotide metabolic process;	_	K00963	UGP2, galU, galF	path:ko00040;path:ko00052;path:ko00500;path:ko00520;path:ko01100;path:ko01110	m.59228|c12380_g1_i1:2-367(+)	internal	PF01704.13|UDPGP|UTP--glucose-1-phosphate uridylyltransferase|m.59228:1-122
c1239_g1	gi|357127659|ref|XP_003565496.1|	PREDICTED: GDSL esterase/lipase At1g28600-like [Brachypodium distachyon]	0	0.76	gi|75216243|sp|Q9ZQI3.1|GDL40_ARATH	RecName: Full=GDSL esterase/lipase At2g27360; AltName: Full=Extracellular lipase At2g27360; Flags: Precursor [Arabidopsis thaliana]	0	0.61	15368.BRADI2G06990.1	annotation not avaliable	_	_	NOG245784	GO:0016787|hydrolase activity;	_	_	_	_	_	m.4003|c1239_g1_i1:1-861(+)	internal	PF00657.17|Lipase_GDSL|GDSL-like Lipase/Acylhydrolase|m.4003:11-286
c12406_g1	gi|27734357|gb|AAM51207.1|	polyubiquitin, partial [Cercomonas polyubiquitin, partial [Cercomonas edax]	3e-37	0.99	gi|302393782|sp|P23324.2|UBIQP_EUPEU	RecName: Full=Polyubiquitin; Contains: RecName: Full=Ubiquitin; Flags: Precursor [Euplotes eurystomus]	2e-36	0.96	3218.JGI88869	annotation not available	COG5272	_	_	_	_	_	K08770	UBC	path:ko03320	_	_	_
c12409_g1	gi|255549605|ref|XP_002515854.1|	molybdopterin biosynthesis protein, putative [Ricinus communis]	0	0.8	gi|26454618|sp|Q39054.2|CNX1_ARATH	RecName: Full=Molybdopterin biosynthesis protein CNX1; AltName: Full=Molybdenum cofactor biosynthesis enzyme CNX1; Includes: RecName: Full=Molybdopterin molybdenumt	0	0.79	29760.GSVIVG00017434001	SubName: Full=Chromosome chr6 scaffold_15, whole genome shotgun sequence;	COG0521;COG0303	KOG2371	_	GO:0030151|molybdenum ion binding;	GO:0006777|Mo-molybdopterin cofactor biosynthetic process;GO:0009734|auxin-activated signaling pathway;	GO:0005829|cytosol;	K15376	GPHN	path:ko04727	m.59237|c12409_g1_i1:97-2037(-)	complete	PF00994.19|MoCF_biosynth|Probable molybdopterin binding domain|m.59237:182-324;PF00994.19|MoCF_biosynth|Probable molybdopterin binding domain|m.59237:453-601;PF03453.12|MoeA_N|MoeA N-terminal region (domain I and II)|m.59237:3-169;PF03454.10|MoeA_C|MoeA C-terminal region (domain IV)|m.59237:338-415
c12410_g1	gi|596194317|ref|XP_007223556.1|	hypothetical protein PRUPE_ppa014535mg [Prunus persica]	4e-07	1	gi|115502827|sp|Q680P8.2|RS29_ARATH	RecName: Full=40S ribosomal protein S29 [Arabidopsis thaliana]	1e-07	0.92	_	_	_	_	_	_	_	_	K02980	RP-S29e, RPS29	path:ko03010	_	_	_
c12430_g1	gi|298363378|gb|ADI78974.1|	actin, partial [Rhizophydium globosum]	0	0.97	gi|14194449|sp|Q9UVW9.1|ACTG_CEPAC	RecName: Full=Actin, gamma ACT_NEUCR RecName: Full=Actin ACT_GAEGA RecName: Full=Actin	0	0.96	5062.CADAORAP00010227	Actin and related proteins	COG5277	KOG0676	_	GO:0005524|ATP binding;	_	GO:0005856|cytoskeleton;GO:0005737|cytoplasm;	K05692	ACTB_G1	path:ko04015;path:ko04145;path:ko04390;path:ko04391;path:ko04510;path:ko04520;path:ko04530;path:ko04611;path:ko04670;path:ko04745;path:ko04810;path:ko04919;path:ko04921;path:ko05100;path:ko05110;path:ko05130;path:ko05131;path:ko05132;path:ko05164;path:ko05205;path:ko05410;path:ko05412;path:ko05414;path:ko05416	m.59240|c12430_g1_i1:3-488(-)	internal	PF00022.14|Actin|Actin|m.59240:1-162
c12436_g1	gi|672194153|ref|XP_008776218.1|	PREDICTED: LOW QUALITY PROTEIN: L-gulonolactone oxidase-like [Phoenix dactylifera]	3e-30	0.86	_	_	_	_	_	_	_	_	_	GO:0003885|D-arabinono-1,4-lactone oxidase activity;GO:0050660|flavin adenine dinucleotide binding;	GO:0055114|oxidation-reduction process;	GO:0016020|membrane;	_	_	_	_	_	_
c12443_g1	gi|78183243|emb|CAJ00274.1|	hypothetical protein [Lotus japonicus]	7e-31	0.82	_	_	_	_	_	_	_	_	_	GO:0003964|RNA-directed DNA polymerase activity;GO:0003723|RNA binding;GO:0004190|aspartic-type endopeptidase activity;	GO:0015074|DNA integration;GO:0006508|proteolysis;GO:0006278|RNA-dependent DNA replication;	_	_	_	_	_	_	_
c12446_g1	gi|672168385|ref|XP_008804192.1|	PREDICTED: AP2-like ethylene-responsive transcription factor BBM [Phoenix dactylifera]	0	0.84	gi|73917641|sp|Q6PQQ4.2|BBM_ARATH	RecName: Full=AP2-like ethylene-responsive transcription factor BBM; Short=AtBBM; AltName: Full=Protein AINTEGUMENTA-LIKE 2; AltName: Full=Protein BABY BOOM [Arabido	0	0.97	_	_	_	_	_	_	_	_	K09285	OVM, ANT	_	m.59255|c12446_g1_i1:112-1206(-)	5prime_partial	PF00847.15|AP2|AP2 domain|m.59255:62-113
c12459_g1	gi|573949575|ref|XP_006657085.1|	PREDICTED: uncharacterized protein LOC102702389 [Oryza brachyantha]	5e-34	0.86	_	_	_	_	_	_	_	_	_	GO:0016788|hydrolase activity, acting on ester bonds;	GO:0008152|metabolic process;	GO:0005840|ribosome;GO:0005739|mitochondrion;	_	_	_	_	_	_
c12478_g1	gi|431144|dbj|BAA04848.1|	HSP70 [Lilium longiflorum]	6e-42	0.82	gi|123613|sp|P24629.1|HSP71_SOLLC	RecName: Full=Heat shock cognate 70 kDa protein 1 [Solanum lycopersicum]	6e-42	0.79	_	_	_	_	_	GO:0032440|2-alkenal reductase [NAD(P)] activity;GO:0005524|ATP binding;	GO:0006950|response to stress;GO:0055114|oxidation-reduction process;	_	K03283	HSPA1_8	path:ko03040;path:ko04010;path:ko04141;path:ko04144;path:ko04612;path:ko04915;path:ko05134;path:ko05145;path:ko05162;path:ko05164;path:ko05169	m.59290|c12478_g1_i1:2-391(+)	internal	PF00012.15|HSP70|Hsp70 protein|m.59290:2-130
c12488_g1	gi|672164977|ref|XP_008802382.1|	PREDICTED: pentatricopeptide repeat-containing protein At2g27610-like [Phoenix dactylifera]	0	0.74	gi|75170446|sp|Q9FGL1.1|PP423_ARATH	RecName: Full=Putative pentatricopeptide repeat-containing protein At5g47460 [Arabidopsis thaliana]	2e-23	0.6	_	_	_	_	_	_	_	_	_	_	_	m.59231|c12488_g1_i1:3-467(-)	internal	PF01535.15|PPR|PPR repeat|m.59231:33-54;PF01535.15|PPR|PPR repeat|m.59231:61-90;PF01535.15|PPR|PPR repeat|m.59231:134-154
c12490_g1	gi|255644700|gb|ACU22852.1|	unknown [Glycine max]	0	0.83	gi|62900695|sp|Q8LAH7.2|OPR1_ARATH	RecName: Full=12-oxophytodienoate reductase 1; AltName: Full=12-oxophytodienoate-10,11-reductase 1; Short=AtOPR1; Short=OPDA-reductase 1; AltName: Full=FS-AT-I [Ara	0	0.82	_	_	_	_	_	GO:0010181|FMN binding;GO:0016491|oxidoreductase activity;	GO:0031407|oxylipin metabolic process;GO:0009611|response to wounding;GO:0009751|response to salicylic acid;GO:0046686|response to cadmium ion;GO:0055114|oxidation-reduction process;	GO:0005829|cytosol;	K05894	OPR	path:ko00592;path:ko01100	m.59245|c12490_g1_i1:111-524(-)	complete	PF00724.15|Oxidored_FMN|NADH:flavin oxidoreductase / NADH oxidase family|m.59245:6-120
c12492_g1	gi|672134602|ref|XP_008790952.1|	PREDICTED: cinnamoyl-CoA reductase 1-like isoform X1 [Phoenix dactylifera]	0	0.92	gi|75313115|sp|Q9S9N9.1|CCR1_ARATH	RecName: Full=Cinnamoyl-CoA reductase 1; Short=AtCCR1; AltName: Full=Protein IRREGULAR XYLEM 4 [Arabidopsis thaliana]	0	0.66	3702.AT5G19440.1-P	cinnamyl-alcohol dehydrogenase, putative (CAD); similar to Eucalyptus gunnii alcohol dehydro [...]	COG0451	KOG1502	_	GO:0004022|alcohol dehydrogenase (NAD) activity;GO:0050662|coenzyme binding;	GO:0046482|para-aminobenzoic acid metabolic process;	GO:0009506|plasmodesma;GO:0005829|cytosol;GO:0005794|Golgi apparatus;GO:0005886|plasma membrane;	_	_	_	m.59282|c12492_g1_i1:260-1261(-)	complete	PF01370.16|Epimerase|NAD dependent epimerase/dehydratase family|m.59282:17-256;PF01073.14|3Beta_HSD|3-beta hydroxysteroid dehydrogenase/isomerase family|m.59282:19-249;PF13460.1|NAD_binding_10|NADH(P)-binding|m.59282:17-244;PF07993.7|NAD_binding_4|Male sterility protein|m.59282:19-251;PF05368.8|NmrA|NmrA-like family|m.59282:17-113
c12510_g1	gi|672166727|ref|XP_008803295.1|	PREDICTED: probable LRR receptor-like serine/threonine-protein kinase At4g36180 [Phoenix dactylifera]	5e-08	0.66	_	_	_	_	_	_	_	_	_	_	_	_	_	_	_	_	_	_
c12522_g1	gi|672176370|ref|XP_008808258.1|	PREDICTED: putative invertase inhibitor [Phoenix dactylifera]	1e-07	0.65	_	_	_	_	_	_	_	_	_	_	_	_	_	_	_	_	_	_
c1253_g1	gi|357120761|ref|XP_003562093.1|	PREDICTED: uncharacterized protein LOC100841400 [Brachypodium distachyon]	2e-13	0.5	_	_	_	_	_	_	_	_	_	_	_	_	_	_	_	m.3929|c1253_g1_i1:62-460(-)	5prime_partial	PF03080.10|DUF239|Domain of unknown function (DUF239)|m.3929:5-127
c12534_g1	gi|389631529|ref|XP_003713417.1|	40S ribosomal protein S15 [Magnaporthe oryzae 70-15]	8e-42	1	gi|464706|sp|P34737.1|RS15_PODAS	RecName: Full=40S ribosomal protein S15; AltName: Full=S12	1e-42	1	51453.JGI120833	annotation not available	COG0185	KOG0898	_	GO:0003723|RNA binding;GO:0003735|structural constituent of ribosome;	GO:0042254|ribosome biogenesis;GO:0006412|translation;GO:0043581|mycelium development;	GO:0015935|small ribosomal subunit;	K02958	RP-S15e, RPS15	path:ko03010	_	_	_
c12548_g1	gi|566195508|ref|XP_006377863.1|	arginine/serine-rich family protein [Populus trichocarpa]	1e-17	0.71	gi|123863003|sp|Q1HVF7.1|EBNA1_EBVA8	RecName: Full=Epstein-Barr nuclear antigen 1; Short=EBNA-1; Short=EBV nuclear antigen 1 [Epstein-barr virus strain ag876]	4e-11	0.49	_	_	_	_	_	GO:1901363|heterocyclic compound binding;GO:0097159|organic cyclic compound binding;	_	_	K14325	RNPS1	path:ko03013;path:ko03015	m.59278|c12548_g1_i1:3-383(-)	internal	_
c12562_g1	gi|4388718|gb|AAD19756.1|	putative Ty3-gypsy-like retroelement pol polyprotein [Arabidopsis thaliana]	3e-14	0.9	_	_	_	_	_	_	_	_	_	GO:0003964|RNA-directed DNA polymerase activity;GO:0003723|RNA binding;GO:0008270|zinc ion binding;	GO:0015074|DNA integration;GO:0006278|RNA-dependent DNA replication;	_	K10406	KIFC2_3	_	_	_	_
c12565_g1	gi|672192511|ref|XP_008775786.1|	PREDICTED: RING-H2 finger protein ATL65-like [Phoenix dactylifera]	5e-37	0.85	gi|68565087|sp|O64763.1|ATL9_ARATH	RecName: Full=E3 ubiquitin-protein ligase ATL9; AltName: Full=RING-H2 finger protein ATL9; Flags: Precursor [Arabidopsis thaliana]	1e-19	0.71	_	_	_	_	_	GO:0046872|metal ion binding;	_	_	_	_	_	m.59276|c12565_g1_i1:1-297(+)	internal	PF13639.1|zf-RING_2|Ring finger domain|m.59276:51-94;PF12678.2|zf-rbx1|RING-H2 zinc finger|m.59276:45-94;PF12861.2|zf-Apc11|Anaphase-promoting complex subunit 11 RING-H2 finger|m.59276:52-96;PF00097.20|zf-C3HC4|Zinc finger, C3HC4 type (RING finger)|m.59276:52-93
c12566_g1	gi|242088559|ref|XP_002440112.1|	hypothetical protein SORBIDRAFT_09g026180 [Sorghum bicolor]	2e-18	0.73	gi|75318617|sp|O65924.1|Y2921_ARATH	RecName: Full=Putative leucine-rich repeat receptor-like protein kinase At2g19210; Flags: Precursor [Arabidopsis thaliana]	1e-08	0.6	_	_	_	_	_	GO:0004672|protein kinase activity;	GO:0016310|phosphorylation;	_	_	_	_	_	_	_
c12584_g1	gi|672176516|ref|XP_008808332.1|	PREDICTED: auxin-responsive protein IAA33-like [Phoenix dactylifera]	5e-41	0.84	gi|46395981|sp|Q9FKM7.1|IAA33_ARATH	RecName: Full=Auxin-responsive protein IAA33; AltName: Full=Indoleacetic acid-induced protein 33 [Arabidopsis thaliana]	3e-17	0.92	15368.BRADI5G24380.1	annotation not avaliable	_	_	NOG244382	GO:0046983|protein dimerization activity;	GO:0006355|regulation of transcription, DNA-templated;GO:0009734|auxin-activated signaling pathway;	GO:0005634|nucleus;	_	_	_	m.59296|c12584_g1_i1:39-410(-)	5prime_partial	PF02309.11|AUX_IAA|AUX/IAA family|m.59296:20-113
c12601_g1	gi|586709547|ref|XP_006846527.1|	hypothetical protein AMTR_s00018p00191870 [Amborella trichopoda]	5e-15	0.84	gi|68565331|sp|Q9SG96.1|ATL72_ARATH	RecName: Full=RING-H2 finger protein ATL72 [Arabidopsis thaliana]	5e-13	0.74	15368.BRADI2G22270.1	annotation not avaliable	COG5540	KOG0800	_	GO:0008270|zinc ion binding;	GO:0048443|stamen development;GO:0044238|primary metabolic process;GO:0044237|cellular metabolic process;GO:0071704|organic substance metabolic process;	GO:0005739|mitochondrion;	_	_	_	_	_	_
c12604_g1	gi|242091041|ref|XP_002441353.1|	hypothetical protein SORBIDRAFT_09g025080 [Sorghum bicolor]	1e-15	0.84	gi|81865170|sp|Q7M732.1|RTL1_MOUSE	RecName: Full=Retrotransposon-like protein 1; AltName: Full=Mammalian retrotransposon derived protein 1; AltName: Full=Paternally expressed gene 11 protein; AltName	2e-06	0.76	_	_	_	_	_	GO:0005524|ATP binding;GO:0003824|catalytic activity;	GO:0006367|transcription initiation from RNA polymerase II promoter;	GO:0005674|transcription factor TFIIF complex;GO:0005739|mitochondrion;	K03139	TFIIF2, GTF2F2, TFG2	path:ko03022	m.59293|c12604_g1_i1:3-401(-)	internal	PF02270.10|TFIIF_beta|Transcription initiation factor IIF, beta subunit|m.59293:46-89
c12608_g1	gi|227204127|dbj|BAH56915.1|	AT1G20620 [Arabidopsis thaliana]	3e-30	1	gi|21903384|sp|Q42547.3|CATA3_ARATH	RecName: Full=Catalase-3 [Arabidopsis thaliana]	3e-32	1	_	_	_	_	_	GO:0020037|heme binding;GO:0015174|basic amino acid transmembrane transporter activity;GO:0050897|cobalt ion binding;GO:0015326|cationic amino acid transmembrane transporter activity;GO:0004096|catalase activity;	GO:0015947|methane metabolic process;GO:0030003|cellular cation homeostasis;GO:0031347|regulation of defense response;GO:0015802|basic amino acid transport;GO:0006569|tryptophan catabolic process;GO:0046686|response to cadmium ion;GO:0009684|indoleacetic acid biosynthetic process;GO:0042744|hydrogen peroxide catabolic process;GO:0009853|photorespiration;GO:0015846|polyamine transport;GO:0009416|r…	GO:0009941|chloroplast envelope;GO:0009506|plasmodesma;GO:0022626|cytosolic ribosome;GO:0048046|apoplast;GO:0005777|peroxisome;GO:0005739|mitochondrion;GO:0005886|plasma membrane;GO:0005634|nucleus;GO:0005773|vacuole;GO:0005618|cell wall;GO:0009570|chloroplast stroma;	K03781	katE, CAT, catB, srpA	path:ko00380;path:ko00630;path:ko01110;path:ko04068;path:ko04146;path:ko05014	_	_	_
c12618_g1	gi|672139887|ref|XP_008793743.1|	PREDICTED: LOW QUALITY PROTEIN: beta-amylase-like [Phoenix dactylifera]	1e-16	0.79	gi|3334120|sp|P93594.1|AMYB_WHEAT	RecName: Full=Beta-amylase; AltName: Full=1,4-alpha-D-glucan maltohydrolase	1e-15	0.8	_	_	_	_	_	GO:0016161|beta-amylase activity;	GO:0005982|starch metabolic process;GO:0000272|polysaccharide catabolic process;GO:0005985|sucrose metabolic process;	_	_	_	_	_	_	_
c12620_g1	gi|226530975|ref|NP_001150526.1|	EMB2752 [Zea mays]	0	0.95	gi|75166388|sp|Q94K18.1|Y4966_ARATH	RecName: Full=Uncharacterized protein At4g29660; AltName: Full=Protein EMBRYO DEFECTIVE 2752 [Arabidopsis thaliana]	3e-34	0.88	4558.Sb09g026960.1	hypothetical protein	_	KOG3142	_	_	_	_	_	_	_	m.59249|c12620_g1_i1:2-331(+)	5prime_partial	_
c12630_g1	gi|475587577|gb|EMT20587.1|	Putative serine/threonine-protein kinase NAK [Aegilops tauschii]	1e-41	0.83	gi|75328961|sp|Q8GXZ3.1|Y5102_ARATH	RecName: Full=Serine/threonine-protein kinase At5g01020 [Arabidopsis thaliana]	2e-39	0.8	4558.Sb02g025910.1	hypothetical protein	COG0515	_	_	GO:0004674|protein serine/threonine kinase activity;GO:0005524|ATP binding;	GO:0009069|serine family amino acid metabolic process;GO:0006468|protein phosphorylation;GO:0042742|defense response to bacterium;	_	_	_	_	m.59218|c12630_g1_i1:3-326(+)	internal	PF00069.20|Pkinase|Protein kinase domain|m.59218:10-108;PF07714.12|Pkinase_Tyr|Protein tyrosine kinase|m.59218:12-108
c12650_g1	gi|312281599|dbj|BAJ33665.1|	unnamed protein product [Thellungiella halophila]	5e-36	1	gi|38502901|sp|Q07473.1|CB4A_ARATH	RecName: Full=Chlorophyll a-b binding protein CP29.1, chloroplastic; AltName: Full=LHCB4.1; AltName: Full=LHCII protein 4.1; Flags: Precursor [Arabidopsis thaliana]	3e-37	1	_	_	_	_	_	GO:0016168|chlorophyll binding;	GO:0009644|response to high light intensity;GO:0009637|response to blue light;GO:0018298|protein-chromophore linkage;GO:0006364|rRNA processing;GO:0009744|response to sucrose;GO:0009765|photosynthesis, light harvesting;GO:0010218|response to far red light;GO:0010114|response to red light;GO:0010155|regulation of proton transport;	GO:0010287|plastoglobule;GO:0009535|chloroplast thylakoid membrane;GO:0009523|photosystem II;GO:0030076|light-harvesting complex;GO:0016021|integral component of membrane;	K08915	LHCB4	path:ko00196;path:ko01100	_	_	_
c12663_g1	gi|255572090|ref|XP_002526985.1|	Nuclease S1 precursor, putative [Ricinus communis]	6e-45	0.76	gi|391359266|sp|F4JJL0.1|ENDO4_ARATH	RecName: Full=Endonuclease 4; Short=AtENDO4; AltName: Full=Deoxyribonuclease ENDO4; AltName: Full=Single-stranded-nucleate endonuclease ENDO4; Flags: Precursor [A	3e-40	0.64	_	_	_	_	_	GO:0016788|hydrolase activity, acting on ester bonds;	GO:0090304|nucleic acid metabolic process;	_	_	_	_	m.45534|c12663_g1_i1:1-417(+)	internal	PF02265.11|S1-P1_nuclease|S1/P1 Nuclease|m.45534:1-139
c12664_g1	gi|658057620|ref|XP_008364590.1|	PREDICTED: probable 3-hydroxyisobutyrate dehydrogenase-like 2, mitochondrial [Malus domestica]	1e-06	0.8	_	_	_	_	_	_	_	_	_	_	_	_	_	_	_	_	_	_
c1267_g1	gi|672156677|ref|XP_008798022.1|	PREDICTED: DEAD-box ATP-dependent RNA helicase ISE2, chloroplastic isoform X1 [Phoenix dactylifera]	0	0.81	gi|298351833|sp|B9DFG3.2|ISE2_ARATH	RecName: Full=DEAD-box ATP-dependent RNA helicase ISE2, chloroplastic; AltName: Full=Protein EMBRYO DEFECTIVE 25; AltName: Full=Protein INCREASED SIZE EXCLUSION LI	0	0.75	_	_	_	_	_	GO:0005524|ATP binding;GO:0004386|helicase activity;GO:0003676|nucleic acid binding;	GO:0016441|posttranscriptional gene silencing;GO:0010497|plasmodesmata-mediated intercellular transport;GO:0009793|embryo development ending in seed dormancy;	GO:0010494|cytoplasmic stress granule;GO:0009570|chloroplast stroma;	_	_	_	m.3878|c1267_g1_i1:2-580(+)	internal	_
c12690_g1	gi|115459318|ref|NP_001053259.1|	Os04g0506800 [Oryza sativa Japonica Group]	5e-13	0.63	_	_	_	_	_	_	_	_	_	GO:0016757|transferase activity, transferring glycosyl groups;	GO:0043412|macromolecule modification;	GO:0016023|cytoplasmic membrane-bounded vesicle;	_	_	_	m.45596|c12690_g1_i1:2-349(+)	internal	_
c12699_g1	gi|596288063|ref|XP_007225877.1|	hypothetical protein PRUPE_ppa011766mg [Prunus persica]	4e-42	0.79	gi|121736|sp|P28342.1|GSTZ1_DIACA	RecName: Full=Glutathione S-transferase 1; AltName: Full=GST class-zeta; AltName: Full=SR8	3e-21	0.83	_	_	_	_	_	_	_	_	K01800	maiA, GSTZ1	path:ko00350;path:ko00643;path:ko01100;path:ko01120	m.45629|c12699_g1_i1:3-428(-)	3prime_partial	PF13417.1|GST_N_3|Glutathione S-transferase, N-terminal domain|m.45629:13-79;PF02798.15|GST_N|Glutathione S-transferase, N-terminal domain|m.45629:10-79;PF13409.1|GST_N_2|Glutathione S-transferase, N-terminal domain|m.45629:19-80
c12706_g1	gi|326487326|dbj|BAJ89647.1|	predicted protein [Hordeum vulgare subsp. vulgare]	2e-37	0.76	gi|75170431|sp|Q9FGH9.1|E70B1_ARATH	RecName: Full=Exocyst complex component EXO70B1; Short=AtExo70b1; AltName: Full=Exocyst subunit Exo70 family protein B1 [Arabidopsis thaliana]	1e-20	0.62	_	_	_	_	_	_	_	GO:0071944|cell periphery;GO:0044444|cytoplasmic part;	K07195	EXOC7, EXO70	path:ko04910	m.45640|c12706_g1_i1:1-393(-)	internal	PF03081.10|Exo70|Exo70 exocyst complex subunit|m.45640:2-131
c12717_g1	gi|597589715|ref|XP_007297914.1|	hypothetical protein MBM_10038 [Marssonina brunnea f. sp. 'multigermtubi' MB_m1]	2e-05	0.7	_	_	_	_	_	_	_	_	_	_	_	_	_	_	_	_	_	_
c12729_g1	gi|242051571|ref|XP_002454931.1|	hypothetical protein SORBIDRAFT_03g001640 [Sorghum bicolor]	2e-29	0.69	_	_	_	_	_	_	_	_	_	GO:0003824|catalytic activity;GO:0043167|ion binding;	GO:0009987|cellular process;	_	_	_	_	m.45554|c12729_g1_i1:1-510(-)	internal	PF00855.12|PWWP|PWWP domain|m.45554:35-128
c12740_g1	gi|147826544|emb|CAN64072.1|	hypothetical protein VITISV_038269 [Vitis vinifera]	3e-23	0.79	gi|332319701|sp|P0CV95.1|NES2_FRAAN	RecName: Full=(3S,6E)-nerolidol synthase 2, chloroplastic/mitochondrial; Short=FaNES2; Flags: Precursor	6e-23	0.75	_	_	_	_	_	GO:0000287|magnesium ion binding;GO:0010333|terpene synthase activity;	GO:0008152|metabolic process;	_	K15086	TPS14	path:ko00902;path:ko01110	_	_	_
c12743_g1	gi|294863883|gb|ADF45869.1|	reverse transcriptase [Eleocharis ovata]	4e-30	0.91	gi|130582|sp|P10978.1|POLX_TOBAC	RecName: Full=Retrovirus-related Pol polyprotein from transposon TNT 1-94; Includes: RecName: Full=Protease; Includes: RecName: Full=Reverse transcriptase; Includes:	1e-11	0.61	_	_	_	_	_	GO:0003964|RNA-directed DNA polymerase activity;	GO:0006278|RNA-dependent DNA replication;	_	K13162	PCBP2_3_4	_	_	_	_
c12764_g1	gi|297721213|ref|NP_001172969.1|	Os02g0494400 [Oryza sativa Japonica Group]	2e-21	0.73	gi|218512146|sp|Q96AY4.4|TTC28_HUMAN	RecName: Full=Tetratricopeptide repeat protein 28; Short=TPR repeat protein 28; AltName: Full=TPR repeat-containing big gene cloned at Keio [Homo sapiens]	3e-11	0.58	_	_	_	_	_	_	_	_	_	_	_	_	_	_
c12766_g1	gi|242094862|ref|XP_002437921.1|	hypothetical protein SORBIDRAFT_10g004810 [Sorghum bicolor]	3e-34	0.76	gi|116256117|sp|Q9LMN8.2|WAK3_ARATH	RecName: Full=Wall-associated receptor kinase 3; Flags: Precursor [Arabidopsis thaliana]	4e-22	0.65	39947.LOC_Os09g29540.1	OsWAK82 - OsWAK receptor-like cytoplasmic kinase OsWAK-RLCK, expressed	_	KOG1187	_	GO:0000166|nucleotide binding;GO:0004672|protein kinase activity;GO:0043167|ion binding;	_	GO:0016023|cytoplasmic membrane-bounded vesicle;	_	_	_	m.45525|c12766_g1_i1:18-464(-)	5prime_partial	PF07714.12|Pkinase_Tyr|Protein tyrosine kinase|m.45525:2-94;PF00069.20|Pkinase|Protein kinase domain|m.45525:3-92
c12789_g1	gi|147776306|emb|CAN76473.1|	hypothetical protein VITISV_016007 [Vitis vinifera]	0	0.69	gi|13124684|sp|P04146.3|COPIA_DROME	RecName: Full=Copia protein; AltName: Full=Gag-int-pol protein; Contains: RecName: Full=Copia VLP protein; Contains: RecName: Full=Copia protease [Drosophila melan	0	0.55	_	_	_	_	_	_	_	_	_	_	_	m.45572|c12789_g1_i1:2128-3381(+);m.45574|c12789_g1_i1:3302-3721(+);m.45571|c12789_g1_i1:2-1930(+)	complete;3prime_partial;5prime_partial	PF07727.9|RVT_2|Reverse transcriptase (RNA-dependent DNA polymerase)|m.45571:138-382;PF14223.1|UBN2|gag-polypeptide of LTR copia-type|m.45572:117-225;PF14244.1|UBN2_3|gag-polypeptide of LTR copia-type|m.45572:32-166;PF14227.1|UBN2_2|gag-polypeptide of LTR copia-type|m.45572:115-228;PF03732.12|Retrotrans_gag|Retrotransposon gag protein|m.45572:99-188;PF13976.1|gag_pre-integrs|GAG-pre-integrase dom…
c12792_g1	gi|571479831|ref|XP_006587980.1|	PREDICTED: uncharacterized protein LOC102660861 [Glycine max]	3e-06	0.66	_	_	_	_	_	_	_	_	_	_	_	_	_	_	_	m.45632|c12792_g1_i1:64-480(-)	5prime_partial	_
c12799_g1	gi|670418174|ref|XP_008649851.1|	PREDICTED: protein BREAST CANCER SUSCEPTIBILITY 1 homolog [Zea mays]	6e-43	0.63	gi|75158839|sp|Q8RXD4.1|BRCA1_ARATH	RecName: Full=Protein BREAST CANCER SUSCEPTIBILITY 1 homolog; Short=AtBRCA1 [Arabidopsis thaliana]	1e-36	0.63	_	_	_	_	_	GO:0005488|binding;	GO:0044260|cellular macromolecule metabolic process;GO:0044238|primary metabolic process;	_	K10683	BARD1	_	m.45583|c12799_g1_i1:3-509(+)	internal	PF13639.1|zf-RING_2|Ring finger domain|m.45583:13-52;PF13923.1|zf-C3HC4_2|Zinc finger, C3HC4 type (RING finger)|m.45583:14-51;PF13920.1|zf-C3HC4_3|Zinc finger, C3HC4 type (RING finger)|m.45583:12-55;PF00097.20|zf-C3HC4|Zinc finger, C3HC4 type (RING finger)|m.45583:14-51;PF14634.1|zf-RING_5|zinc-RING finger domain|m.45583:13-52;PF15227.1|zf-C3HC4_4|zinc finger of C3HC4-type, RING|m.45583:14-51
c128_g1	gi|147769855|emb|CAN61272.1|	hypothetical protein VITISV_039063 [Vitis vinifera]	3e-12	0.61	_	_	_	_	_	_	_	_	_	_	GO:0008152|metabolic process;	_	_	_	_	m.46395|c128_g1_i1:1-336(-)	internal	_
c12806_g1	gi|514708769|ref|XP_004951620.1|	PREDICTED: putative multidrug resistance protein-like [Setaria italica]	0	0.93	gi|75325268|sp|Q6YUU5.1|MDR_ORYSJ	RecName: Full=Putative multidrug resistance protein; AltName: Full=P-glycoprotein	0	0.93	_	_	_	_	_	GO:0005524|ATP binding;GO:0042626|ATPase activity, coupled to transmembrane movement of substances;	GO:0055085|transmembrane transport;GO:0006200|ATP catabolic process;	GO:0009506|plasmodesma;GO:0016021|integral component of membrane;GO:0005886|plasma membrane;	K05658	ABCB1	path:ko02010;path:ko04976;path:ko05206	m.45537|c12806_g1_i1:1-351(-)	internal	PF00664.18|ABC_membrane|ABC transporter transmembrane region|m.45537:3-116
c12815_g1	gi|20271156|gb|AAM18533.1|AF375592_1	ribosomal protein S4 [Magnolia x soulangeana]	7e-23	0.69	gi|2500402|sp|Q31708.2|RT04_ARATH	RecName: Full=Ribosomal protein S4, mitochondrial (mitochondrion) [Arabidopsis thaliana]	2e-22	0.9	_	_	_	_	_	GO:0003735|structural constituent of ribosome;GO:0019843|rRNA binding;	GO:0042254|ribosome biogenesis;GO:0006412|translation;	GO:0016020|membrane;GO:0005763|mitochondrial small ribosomal subunit;GO:0005730|nucleolus;GO:0022627|cytosolic small ribosomal subunit;GO:0009507|chloroplast;	K02986	RP-S4, rpsD	path:ko03010	_	_	_
c12816_g1	gi|636754051|ref|XP_008079199.1|	40S ribosomal protein S3 [Glarea lozoyensis ATCC 20868]	4e-34	1	gi|544604724|sp|L7IK19.1|RS3A_MAGOY	RecName: Full=40S ribosomal protein S1 RS3A_MAGO7 RecName: Full=40S ribosomal protein S1	5e-36	1	_	_	_	_	_	GO:0003735|structural constituent of ribosome;	GO:0042254|ribosome biogenesis;GO:0006412|translation;GO:0043581|mycelium development;	GO:0022627|cytosolic small ribosomal subunit;	K02984	RP-S3Ae, RPS3A	path:ko03010	_	_	_
c12831_g1	gi|672129352|ref|XP_008788184.1|	PREDICTED: 15 kDa selenoprotein [Phoenix dactylifera]	0	0.87	_	_	_	_	15368.BRADI2G57510.1	annotation not avaliable	_	KOG3384	_	_	_	_	_	_	_	m.45634|c12831_g1_i1:1-582(+)	5prime_partial	PF08806.6|Sep15_SelM|Sep15/SelM redox domain|m.45634:113-187
c12839_g1	gi|645281239|ref|XP_008245529.1|	PREDICTED: LOW QUALITY PROTEIN: uncharacterized protein LOC103343662 [Prunus mume]	2e-27	0.51	_	_	_	_	_	_	_	_	_	_	_	_	K10742	DNA2	path:ko03030	m.45605|c12839_g1_i1:210-2252(-)	5prime_partial	PF13966.1|zf-RVT|zinc-binding in reverse transcriptase|m.45605:316-407;PF13456.1|RVT_3|Reverse transcriptase-like|m.45605:546-635;PF00075.19|RNase_H|RNase H|m.45605:505-588
c12846_g1	gi|1781334|emb|CAA71494.1|	peroxidase [Spinacia oleracea]	3e-27	0.88	gi|25453194|sp|O80822.2|PER25_ARATH	RecName: Full=Peroxidase 25; Short=Atperox P25; Flags: Precursor [Arabidopsis thaliana]	2e-20	0.73	_	_	_	_	_	GO:0046872|metal ion binding;GO:0020037|heme binding;GO:0004601|peroxidase activity;	GO:0006979|response to oxidative stress;GO:0055114|oxidation-reduction process;	GO:0005576|extracellular region;	K00430	E1.11.1.7	path:ko00360;path:ko00940;path:ko01100;path:ko01110	_	_	_
c12848_g1	gi|573926740|ref|XP_006650894.1|	PREDICTED: disease resistance protein RGA2-like isoform X1 [Oryza brachyantha]	2e-14	0.75	gi|46576965|sp|Q7XA39.1|RGA4_SOLBU	RecName: Full=Putative disease resistance protein RGA4; AltName: Full=RGA4-blb [Solanum bulbocastanum]	5e-11	0.71	_	_	_	_	_	_	_	_	_	_	_	_	_	_
c12871_g1	gi|595819388|ref|XP_007204496.1|	hypothetical protein PRUPE_ppa019323mg [Prunus persica]	9e-22	0.67	_	_	_	_	_	_	_	_	_	_	_	_	_	_	_	m.45578|c12871_g1_i1:1-378(+)	internal	_
c12878_g1	gi|672115486|ref|XP_008780893.1|	PREDICTED: probable protein phosphatase 2C 78 [Phoenix dactylifera]	1e-05	0.81	gi|122203382|sp|Q2QN36.1|P2C78_ORYSJ	RecName: Full=Probable protein phosphatase 2C 78; Short=OsPP2C78 [Oryza sativa Japonica Group]	4e-06	0.78	_	_	_	_	_	_	_	_	_	_	_	_	_	_
c12889_g1	gi|34394895|dbj|BAC84411.1|	putative alpha-galactosidase [Oryza sativa Japonica Group]	8e-40	0.81	gi|2492782|sp|Q42656.1|AGAL_COFAR	RecName: Full=Alpha-galactosidase; AltName: Full=Alpha-D-galactoside galactohydrolase; AltName: Full=Melibiase; Flags: Precursor	1e-40	0.81	_	_	_	_	_	GO:0004557|alpha-galactosidase activity;	GO:0001575|globoside metabolic process;GO:0046486|glycerolipid metabolic process;GO:0006012|galactose metabolic process;	GO:0048046|apoplast;GO:0009505|plant-type cell wall;GO:0016023|cytoplasmic membrane-bounded vesicle;	K07407	E3.2.1.22B, galA, rafA	path:ko00052;path:ko00561;path:ko00600;path:ko00603	m.45604|c12889_g1_i1:1-306(+)	internal	PF02065.13|Melibiase|Melibiase|m.45604:3-76
c12891_g1	gi|326527129|dbj|BAK04506.1|	predicted protein [Hordeum vulgare subsp. vulgare]	0	0.65	_	_	_	_	_	_	_	_	_	_	_	_	K14307	NUPL1, NUP49	path:ko03013	m.45582|c12891_g1_i1:767-1120(-);m.45580|c12891_g1_i1:654-2462(+)	complete;complete	_
c1291_g1	gi|672126261|ref|XP_008786574.1|	PREDICTED: dirigent protein 2-like [Phoenix dactylifera]	2e-10	0.71	_	_	_	_	_	_	_	_	_	_	_	_	_	_	_	_	_	_
c12913_g1	gi|449465222|ref|XP_004150327.1|	PREDICTED: uncharacterized protein LOC101216833 [Cucumis sativus]	6e-40	0.83	_	_	_	_	_	_	_	_	_	GO:0003964|RNA-directed DNA polymerase activity;GO:0003723|RNA binding;GO:0004190|aspartic-type endopeptidase activity;	GO:0015074|DNA integration;GO:0006508|proteolysis;GO:0006278|RNA-dependent DNA replication;	GO:0016020|membrane;	_	_	_	m.45588|c12913_g1_i1:1-345(+)	internal	PF00078.22|RVT_1|Reverse transcriptase (RNA-dependent DNA polymerase)|m.45588:2-78
c12916_g1	gi|147774273|emb|CAN76793.1|	hypothetical protein VITISV_026680 [Vitis vinifera]	7e-25	0.77	_	_	_	_	_	_	_	_	_	GO:0003824|catalytic activity;GO:0003676|nucleic acid binding;	GO:0006259|DNA metabolic process;	GO:0016023|cytoplasmic membrane-bounded vesicle;	_	_	_	m.45540|c12916_g1_i1:3-314(-)	3prime_partial	_
c12923_g1	gi|666408931|gb|KEY73810.1|	hypothetical protein S7711_03110 [Stachybotrys chartarum IBT 7711]	3e-29	1	gi|302393832|sp|P14799.4|RS27A_NEUCR	RecName: Full=Ubiquitin-40S ribosomal protein S27a; Contains: RecName: Full=Ubiquitin; Contains: RecName: Full=40S ribosomal protein S27a; AltName: Full=Cytoplasm	2e-28	0.98	_	_	_	_	_	GO:0003735|structural constituent of ribosome;	GO:0042254|ribosome biogenesis;GO:0006412|translation;	GO:0005840|ribosome;	K02977	RP-S27Ae, RPS27A	path:ko03010	_	_	_
c1293_g1	gi|590613952|ref|XP_007022813.1|	NAC domain transcriptional regulator superfamily protein isoform 1 [Theobroma cacao]	7e-07	0.87	gi|84029361|sp|Q5Z6B6.2|NAC76_ORYSJ	RecName: Full=NAC domain-containing protein 76; Short=ONAC076	5e-07	1	_	_	_	_	_	_	_	_	_	_	_	_	_	_
c12933_g1	gi|667338738|ref|XP_008561649.1|	PREDICTED: histone H3.1-like [Galeopterus variegatus]	8e-08	0.7	_	_	_	_	_	_	_	_	_	_	_	GO:0043231|intracellular membrane-bounded organelle;GO:0043232|intracellular non-membrane-bounded organelle;GO:0044444|cytoplasmic part;GO:0044446|intracellular organelle part;	K11254	H4	path:ko05034;path:ko05203;path:ko05322	_	_	_
c12939_g1	gi|357460093|ref|XP_003600328.1|	Cytochrome P450 [Medicago cytochrome P450 family 71 protein [Medicago truncatula]	6e-08	0.64	_	_	_	_	_	_	_	_	_	_	_	_	_	_	_	_	_	_
c12953_g1	gi|17979545|gb|AAL50107.1|	At2g25510/F13B15.17 [Arabidopsis unknown [Arabidopsis thaliana]	0	0.98	_	_	_	_	3702.AT5G42530.1-P	unknown protein; unknown protein; FUNCTIONS IN: molecular_function unknown; INVOLVED IN: bio [...]	_	_	NOG296227	_	_	GO:0005739|mitochondrion;	_	_	_	m.45609|c12953_g1_i1:1-300(+)	internal	_
c12953_g2	gi|22327522|ref|NP_199068.2|	uncharacterized protein [Arabidopsis thaliana]	2e-34	1	_	_	_	_	3702.AT5G42530.1-P	unknown protein; unknown protein; FUNCTIONS IN: molecular_function unknown; INVOLVED IN: bio [...]	_	_	NOG296227	_	_	_	_	_	_	_	_	_
c12955_g1	gi|672114665|ref|XP_008778051.1|	PREDICTED: pentatricopeptide repeat-containing protein At4g11690 [Phoenix dactylifera]	9e-36	0.75	gi|75213756|sp|Q9T0D6.1|PP306_ARATH	RecName: Full=Pentatricopeptide repeat-containing protein At4g11690 [Arabidopsis thaliana]	7e-29	0.65	_	_	_	_	_	_	_	_	_	_	_	m.45553|c12955_g1_i1:2-391(-)	internal	PF13041.1|PPR_2|PPR repeat family|m.45553:2-47;PF13041.1|PPR_2|PPR repeat family|m.45553:33-81;PF13041.1|PPR_2|PPR repeat family|m.45553:71-116;PF12854.2|PPR_1|PPR repeat|m.45553:29-61;PF12854.2|PPR_1|PPR repeat|m.45553:65-97;PF12854.2|PPR_1|PPR repeat|m.45553:99-121;PF01535.15|PPR|PPR repeat|m.45553:2-31;PF01535.15|PPR|PPR repeat|m.45553:36-66;PF01535.15|PPR|PPR repeat|m.45553:71-101;PF01535.15|…
c12971_g1	gi|586561502|ref|XP_006914015.1|	PREDICTED: 40S ribosomal protein S2 isoform X1 [Pteropus alecto]	0	1	gi|108935889|sp|O18789.2|RS2_BOVIN	RecName: Full=40S ribosomal protein S2 [Bos taurus]	0	1	9913.ENSBTAP00000012544	40S ribosomal protein S2	COG0098	KOG0877	_	GO:0003729|mRNA binding;GO:0017134|fibroblast growth factor binding;GO:0003735|structural constituent of ribosome;GO:0019899|enzyme binding;	GO:0042254|ribosome biogenesis;GO:0051347|positive regulation of transferase activity;GO:0006412|translation;	GO:0005654|nucleoplasm;GO:0022627|cytosolic small ribosomal subunit;	K02981	RP-S2e, RPS2	path:ko03010	m.45528|c12971_g1_i1:3-512(-);m.45527|c12971_g1_i1:3-827(+)	3prime_partial;internal	PF00333.15|Ribosomal_S5|Ribosomal protein S5, N-terminal domain|m.45527:94-159;PF03719.10|Ribosomal_S5_C|Ribosomal protein S5, C-terminal domain|m.45527:176-248
c12986_g1	gi|567922390|ref|XP_006453201.1|	hypothetical protein CICLE_v100106251mg, partial [Citrus clementina]	1e-30	0.75	gi|75148222|sp|Q84TI7.1|HKT1_ARATH	RecName: Full=Sodium transporter HKT1; Short=AtHKT1 [Arabidopsis thaliana]	4e-23	0.73	_	_	_	_	_	_	GO:0044765|single-organism transport;	_	_	_	_	m.45538|c12986_g1_i1:2-394(-)	internal	PF02386.11|TrkH|Cation transport protein|m.45538:20-130
c12987_g1	gi|595812893|ref|XP_007203487.1|	hypothetical protein PRUPE_ppa022427mg, partial [Prunus persica]	7e-20	0.69	gi|75318074|sp|O23147.1|ADPG1_ARATH	RecName: Full=Polygalacturonase ADPG1; Short=AtADPG1; Short=PG ADPG1; AltName: Full=Pectinase ADPG1; AltName: Full=Protein ARABIDOPSIS DEHISCENCE ZONE POLYGALACTUR	6e-16	0.61	_	_	_	_	_	GO:0016798|hydrolase activity, acting on glycosyl bonds;	GO:0008152|metabolic process;	_	K01184	E3.2.1.15	path:ko00040;path:ko00500;path:ko01100	m.45641|c12987_g1_i1:2-307(-)	internal	PF12708.2|Pectate_lyase_3|Pectate lyase superfamily protein|m.45641:26-56;PF00295.12|Glyco_hydro_28|Glycosyl hydrolases family 28|m.45641:53-100
c1299_g1	gi|567864300|ref|XP_006424799.1|	hypothetical protein CICLE_v10027981mg [Citrus clementina]	0	0.79	gi|75311168|sp|Q9LHA8.1|MD37C_ARATH	RecName: Full=Probable mediator of RNA polymerase II transcription subunit 37c; AltName: Full=Heat shock 70 kDa protein 4; AltName: Full=Heat shock cognate 70 kDa	0	0.78	3702.AT3G12580.1-P	HSP70 (heat shock protein 70); ATP binding; heat shock protein 70 (HSP70); FUNCTIONS IN: ATP [...]	COG0443	KOG0101	_	GO:0005524|ATP binding;	_	_	K03283	HSPA1_8	path:ko03040;path:ko04010;path:ko04141;path:ko04144;path:ko04612;path:ko04915;path:ko05134;path:ko05145;path:ko05162;path:ko05164;path:ko05169	m.3920|c1299_g1_i1:292-762(-);m.3919|c1299_g1_i1:1-936(+)	complete;5prime_partial	PF00012.15|HSP70|Hsp70 protein|m.3919:1-307;PF10712.4|NAD-GH|NAD-specific glutamate dehydrogenase|m.3920:1-148
c12993_g1	gi|672176352|ref|XP_008808248.1|	PREDICTED: endo-1,3;1,4-beta-D-glucanase-like isoform X1 [Phoenix dactylifera]	0	0.83	gi|8928122|sp|Q9ZT66.1|E134_MAIZE	RecName: Full=Endo-1,3;1,4-beta-D-glucanase; Flags: Precursor [Zea mays]	2e-39	0.67	39946.BGIOSIBCE018956	Os05g0399100	COG0412	KOG3043	_	GO:0016787|hydrolase activity;	GO:0008152|metabolic process;	_	_	_	_	m.45579|c12993_g1_i1:349-1077(-)	complete	PF01738.13|DLH|Dienelactone hydrolase family|m.45579:30-241;PF12695.2|Abhydrolase_5|Alpha/beta hydrolase family|m.45579:59-209
c13015_g1	gi|586760564|ref|XP_006854256.1|	hypothetical protein AMTR_s00039p00032460 [Amborella trichopoda]	6e-20	0.51	gi|218563522|sp|Q8GT73.2|BH119_ARATH	RecName: Full=Transcription factor bHLH119; AltName: Full=Basic helix-loop-helix protein 119; Short=AtbHLH119; Short=bHLH 119; AltName: Full=Transcription factor	3e-17	0.65	_	_	_	_	_	_	_	_	_	_	_	m.45638|c13015_g1_i1:121-1158(-)	5prime_partial	PF00010.21|HLH|Helix-loop-helix DNA-binding domain|m.45638:184-231
c13028_g1	gi|573949843|ref|XP_006657219.1|	PREDICTED: cryptochrome DASH, chloroplastic/mitochondrial-like [Oryza brachyantha]	0	0.86	gi|75322263|sp|Q651U1.1|CRYD_ORYSJ	RecName: Full=Cryptochrome DASH, chloroplastic/mitochondrial; Flags: Precursor [Oryza sativa Japonica Group]	0	0.87	_	_	_	_	_	GO:0003913|DNA photolyase activity;	GO:0006281|DNA repair;	_	K01669	phrB	_	m.45558|c13028_g1_i1:3-368(+)	internal	PF03441.9|FAD_binding_7|FAD binding domain of DNA photolyase|m.45558:7-77
c13034_g1	gi|597956963|gb|EYC50151.1|	indole-3-glycerol-phosphate synthase [Hylemonella gracilis str. Niagara R]	5e-28	0.97	gi|238687181|sp|A9BS06.1|TRPC_DELAS	RecName: Full=Indole-3-glycerol phosphate synthase; Short=IGPS [Delftia acidovorans SPH-1]	3e-27	0.93	_	_	_	_	_	GO:0004425|indole-3-glycerol-phosphate synthase activity;	GO:0009094|L-phenylalanine biosynthetic process;GO:0006571|tyrosine biosynthetic process;GO:0000162|tryptophan biosynthetic process;	_	K01609	trpC	path:ko00400;path:ko01100;path:ko01110;path:ko01230	_	_	_
c13043_g1	gi|255545090|ref|XP_002513606.1|	multidrug resistance-associated protein 1, 3 (mrp1, 3), abc-transoprter, putative [Ricinus multidrug resistance-associated prote	8e-18	0.88	gi|374095359|sp|Q9LYS2.2|AB10C_ARATH	RecName: Full=ABC transporter C family member 10; Short=ABC transporter ABCC.10; Short=AtABCC10; AltName: Full=ATP-energized glutathione S-conjugate pump 14; AltN	2e-17	0.65	_	_	_	_	_	GO:0032440|2-alkenal reductase [NAD(P)] activity;GO:0005524|ATP binding;GO:0042626|ATPase activity, coupled to transmembrane movement of substances;	GO:0055085|transmembrane transport;GO:0006200|ATP catabolic process;GO:0055114|oxidation-reduction process;	GO:0016021|integral component of membrane;	_	_	_	m.45526|c13043_g1_i1:1-300(+)	internal	_
c13051_g1	gi|242059437|ref|XP_002458864.1|	hypothetical protein SORBIDRAFT_03g041720 [Sorghum bicolor]	1e-39	0.7	_	_	_	_	_	_	_	_	_	GO:1901363|heterocyclic compound binding;GO:0097159|organic cyclic compound binding;GO:0043167|ion binding;	_	_	K11643	CHD4, MI2B	path:ko05203	m.45521|c13051_g1_i1:38-535(+)	3prime_partial	PF00385.19|Chromo|Chromo (CHRromatin Organisation MOdifier) domain|m.45521:70-93;PF00176.18|SNF2_N|SNF2 family N-terminal domain|m.45521:138-166
c13061_g1	gi|672170588|ref|XP_008805355.1|	PREDICTED: putative disease resistance protein RGA3 [Phoenix dactylifera]	1e-07	0.78	_	_	_	_	_	_	_	_	_	_	_	_	_	_	_	_	_	_
c13081_g1	gi|587910388|gb|EXB98267.1|	hypothetical protein L484_014251 [Morus notabilis]	5e-18	0.69	gi|75309191|sp|Q9FLL3.1|PP412_ARATH	RecName: Full=Pentatricopeptide repeat-containing protein At5g41170, mitochondrial; Flags: Precursor [Arabidopsis thaliana]	3e-18	0.65	_	_	_	_	_	_	_	_	K17964	LRPPRC	_	_	_	_
c13096_g1	gi|115466400|ref|NP_001056799.1|	Os06g0147000 [Oryza sativa Japonica Group]	1e-07	0.85	_	_	_	_	_	_	_	_	_	_	_	GO:0016020|membrane;	_	_	_	_	_	_
c13102_g1	gi|147786954|emb|CAN73295.1|	hypothetical protein VITISV_001955 [Vitis vinifera]	4e-23	0.89	gi|41017361|sp|Q8LFD1.1|LPP3_ARATH	RecName: Full=Putative lipid phosphate phosphatase 3, chloroplastic; Short=AtLPP3; AltName: Full=Phosphatidate phosphohydrolase 3; AltName: Full=Phosphatidic acid p	9e-22	0.84	_	_	_	_	_	GO:0003824|catalytic activity;	GO:0008152|metabolic process;	GO:0005886|plasma membrane;	_	_	_	_	_	_
c13112_g1	gi|593264490|ref|XP_007134423.1|	hypothetical protein PHAVU_010G046300g [Phaseolus vulgaris]	1e-12	0.93	_	_	_	_	_	_	_	_	_	GO:0004830|tryptophan-tRNA ligase activity;GO:0005524|ATP binding;	GO:0006568|tryptophan metabolic process;GO:0006436|tryptophanyl-tRNA aminoacylation;	GO:0005737|cytoplasm;	K01867	WARS, trpS	path:ko00970	_	_	_
c13122_g1	gi|672207281|ref|XP_008779656.1|	PREDICTED: putative disease resistance protein RGA3, partial [Phoenix dactylifera]	2e-39	0.67	_	_	_	_	_	_	_	_	_	_	_	_	_	_	_	m.45600|c13122_g1_i1:1-456(+)	5prime_partial	PF00931.17|NB-ARC|NB-ARC domain|m.45600:1-124
c13124_g1	gi|297181958|gb|ADI18134.1|	hypothetical protein [uncultured Verrucomicrobiales bacterium HF0200_39L05]	1e-08	0.74	_	_	_	_	_	_	_	_	_	_	_	_	_	_	_	_	_	_
c13155_g1	gi|672169840|ref|XP_008804965.1|	PREDICTED: type I inositol 1,4,5-trisphosphate 5-phosphatase CVP2 [Phoenix dactylifera]	9e-20	0.89	gi|259016256|sp|Q9LR47.2|IP5P3_ARATH	RecName: Full=Type I inositol 1,4,5-trisphosphate 5-phosphatase CVP2; AltName: Full=Protein COTYLEDON VASCULAR PATTERN 2 [Arabidopsis thaliana]	2e-18	0.82	_	_	_	_	_	_	GO:0046856|phosphatidylinositol dephosphorylation;	_	_	_	_	_	_	_
c1317_g1	gi|672132742|ref|XP_008789960.1|	PREDICTED: serine incorporator 3-like [Phoenix dactylifera]	2e-33	0.64	_	_	_	_	_	_	_	_	_	_	_	_	_	_	_	m.3984|c1317_g1_i1:1-471(-)	3prime_partial	PF03348.10|Serinc|Serine incorporator (Serinc)|m.3984:44-155
c13206_g1	gi|255584818|ref|XP_002533126.1|	beta-glucosidase, putative [Ricinus communis]	2e-13	0.9	gi|281312218|sp|Q9LV34.2|BGL43_ARATH	RecName: Full=Beta-glucosidase 43; Short=AtBGLU43; Flags: Precursor [Arabidopsis thaliana]	1e-14	0.9	_	_	_	_	_	GO:0008422|beta-glucosidase activity;	GO:0005975|carbohydrate metabolic process;	_	K05350	bglB	path:ko00460;path:ko00500;path:ko00940;path:ko01100;path:ko01110	_	_	_
c13208_g1	gi|284434698|gb|ADB85398.1|	putative retrotransposon protein [Phyllostachys edulis]	0	0.91	gi|134034966|sp|Q99315.3|YG31B_YEAST	RecName: Full=Transposon Ty3-G Gag-Pol polyprotein; AltName: Full=Gag3-Pol3; AltName: Full=Transposon Ty3-1 TYA-TYB polyprotein; Contains: RecName: Full=Capsid pr	1e-31	0.72	_	_	_	_	_	GO:0003964|RNA-directed DNA polymerase activity;GO:0003723|RNA binding;GO:0004190|aspartic-type endopeptidase activity;	GO:0015074|DNA integration;GO:0006508|proteolysis;GO:0006278|RNA-dependent DNA replication;	GO:0005634|nucleus;	_	_	_	_	_	_
c13214_g1	gi|225427486|ref|XP_002263093.1|	PREDICTED: uncharacterized protein LOC100264917 [Vitis vinifera]	0	0.58	gi|166215071|sp|Q9C6S1.3|FH14_ARATH	RecName: Full=Formin-like protein 14; Short=AtFH14 [Arabidopsis thaliana]	0	0.57	_	_	_	_	_	_	_	_	_	_	_	m.45623|c13214_g1_i1:1-732(-)	internal	PF02181.18|FH2|Formin Homology 2 Domain|m.45623:149-243
c13216_g1	gi|672134330|ref|XP_008790813.1|	PREDICTED: uncharacterized protein LOC103707890 [Phoenix dactylifera]	0	0.76	_	_	_	_	_	_	_	_	_	_	_	_	_	_	_	m.45625|c13216_g1_i1:179-2050(-)	complete	PF04782.7|DUF632|Protein of unknown function (DUF632)|m.45625:209-557;PF04783.7|DUF630|Protein of unknown function (DUF630)|m.45625:1-59
c13219_g1	gi|587887574|gb|EXB76314.1|	hypothetical protein L484_025672 [Morus notabilis]	0	0.71	_	_	_	_	_	_	_	_	_	_	_	_	_	_	_	m.45542|c13219_g1_i1:81-620(+)	complete	PF06749.7|DUF1218|Protein of unknown function (DUF1218)|m.45542:58-154
c1323_g1	gi|115441929|ref|NP_001045244.1|	Os01g0924000 [Oryza sativa Japonica Group]	0	0.8	gi|20139372|sp|O65037.1|RK27_ORYSJ	RecName: Full=50S ribosomal protein L27, chloroplastic; AltName: Full=CL27; Flags: Precursor [Oryza sativa Japonica Group]	0	0.8	39947.LOC_Os01g69950.1	ribosomal protein L27, putative, expressed	COG0211	KOG4600	_	GO:0003735|structural constituent of ribosome;	GO:0042254|ribosome biogenesis;GO:0006412|translation;	GO:0005840|ribosome;GO:0009941|chloroplast envelope;GO:0009579|thylakoid;GO:0009570|chloroplast stroma;	K02899	RP-L27, MRPL27, rpmA	path:ko03010	m.3837|c1323_g1_i1:138-737(-)	5prime_partial	PF01016.14|Ribosomal_L27|Ribosomal L27 protein|m.3837:63-143
c13232_g1	gi|147861236|emb|CAN78909.1|	hypothetical protein VITISV_038222 [Vitis vinifera]	0	0.79	gi|127585|sp|P10290.1|MYBC_MAIZE	RecName: Full=Anthocyanin regulatory C1 protein [Zea mays]	0	0.92	29760.GSVIVG00032264001	SubName: Full=Chromosome chr4 scaffold_6, whole genome shotgun sequence;	COG5147	KOG0048	_	GO:0003677|DNA binding;GO:0003682|chromatin binding;	_	GO:0000785|chromatin;	K09422	MYBP	_	m.45636|c13232_g1_i1:1-648(-)	3prime_partial	PF00249.26|Myb_DNA-binding|Myb-like DNA-binding domain|m.45636:14-61;PF00249.26|Myb_DNA-binding|Myb-like DNA-binding domain|m.45636:67-111;PF13921.1|Myb_DNA-bind_6|Myb-like DNA-binding domain|m.45636:17-76;PF13921.1|Myb_DNA-bind_6|Myb-like DNA-binding domain|m.45636:71-116
c13233_g1	gi|460377657|ref|XP_004234607.1|	PREDICTED: putative ribonuclease H protein At1g65750-like [Solanum lycopersicum]	9e-12	0.6	_	_	_	_	_	_	_	_	_	_	_	_	_	_	_	_	_	_
c13237_g1	gi|672134400|ref|XP_008790849.1|	PREDICTED: cell division control protein 48 homolog C-like [Phoenix dactylifera]	0	0.74	gi|28201773|sp|Q9SS94.2|CD48C_ARATH	RecName: Full=Cell division control protein 48 homolog C; Short=AtCDC48c; AltName: Full=Protein EMBRYO DEFECTIVE 1354 [Arabidopsis thaliana]	0	0.67	4558.Sb10g000870.1	hypothetical protein	COG0464	_	_	GO:0000166|nucleotide binding;	_	_	K14571	RIX7, NVL	path:ko03008	m.45585|c13237_g1_i1:2-1075(+)	5prime_partial	PF00004.24|AAA|ATPase family associated with various cellular activities (AAA)|m.45585:115-239;PF07724.9|AAA_2|AAA domain (Cdc48 subfamily)|m.45585:113-208;PF05496.7|RuvB_N|Holliday junction DNA helicase ruvB N-terminus|m.45585:114-183
c13245_g1	gi|125561386|gb|EAZ06834.1|	hypothetical protein OsI_29071 [Oryza sativa Indica Group]	3e-24	0.84	gi|20532086|sp|Q9S7C9.1|ESCA_ARATH	RecName: Full=Putative DNA-binding protein ESCAROLA [Arabidopsis thaliana]	3e-16	0.85	_	_	_	_	_	_	GO:0042742|defense response to bacterium;	_	_	_	_	_	_	_
c13248_g1	gi|385137874|gb|AFI41198.1|	ACC oxidase 2, partial [Arabidopsis thaliana]	2e-31	1	gi|75221275|sp|Q41931.2|ACCO2_ARATH	RecName: Full=1-aminocyclopropane-1-carboxylate oxidase 2; Short=ACC oxidase 2; Short=AtACO2 [Arabidopsis thaliana]	2e-33	1	_	_	_	_	_	GO:0005507|copper ion binding;GO:0016706|oxidoreductase activity, acting on paired donors, with incorporation or reduction of molecular oxygen, 2-oxoglutarate as one donor, and incorporation of one atom each of oxygen into both donors;GO:0003994|aconitate hydratase activity;GO:0009815|1-aminocyclopropane-1-carboxylate oxidase activity;	GO:0006096|glycolytic process;GO:0009693|ethylene biosynthetic process;GO:0010498|proteasomal protein catabolic process;GO:0009805|coumarin biosynthetic process;GO:0009611|response to wounding;GO:0009727|detection of ethylene stimulus;GO:0006094|gluconeogenesis;GO:0010167|response to nitrate;GO:0009266|response to temperature stimulus;GO:0046686|response to cadmium ion;GO:0010030|positive regulat…	GO:0005783|endoplasmic reticulum;GO:0009506|plasmodesma;GO:0005829|cytosol;GO:0005739|mitochondrion;GO:0005886|plasma membrane;GO:0009507|chloroplast;GO:0005618|cell wall;GO:0005794|Golgi apparatus;	K05933	E1.14.17.4	path:ko00270;path:ko01100;path:ko01110	_	_	_
c1325_g1	gi|357166151|ref|XP_003580616.1|	PREDICTED: ATP sulfurylase 2-like [Brachypodium distachyon]	0	0.89	gi|75221518|sp|Q43870.1|APS2_ARATH	RecName: Full=ATP sulfurylase 2; Flags: Precursor [Arabidopsis thaliana]	0	0.88	15368.BRADI5G01950.1	annotation not avaliable	COG2046	KOG0636	_	GO:0004781|sulfate adenylyltransferase (ATP) activity;	GO:0000103|sulfate assimilation;GO:0009970|cellular response to sulfate starvation;GO:0006144|purine nucleobase metabolic process;	GO:0005829|cytosol;	K13811	PAPSS	path:ko00230;path:ko00450;path:ko00920;path:ko01100;path:ko01120	m.3947|c1325_g1_i1:163-1695(-)	5prime_partial	PF01747.12|ATP-sulfurylase|ATP-sulfurylase|m.3947:270-494;PF14306.1|PUA_2|PUA-like domain|m.3947:99-261
c13288_g1	gi|224138682|ref|XP_002322875.1|	Citrate synthase family protein [Populus trichocarpa]	0	0.96	gi|1345933|sp|P49299.1|CYSZ_CUCMA	RecName: Full=Citrate synthase, glyoxysomal; AltName: Full=GCS; Flags: Precursor [Cucurbita maxima]	0	0.94	_	_	_	_	_	GO:0046912|transferase activity, transferring acyl groups, acyl groups converted into alkyl on transfer;	GO:0006099|tricarboxylic acid cycle;GO:0006635|fatty acid beta-oxidation;GO:0044262|cellular carbohydrate metabolic process;	GO:0009506|plasmodesma;	K01647	CS, gltA	path:ko00020;path:ko00630;path:ko01100;path:ko01110;path:ko01120;path:ko01200;path:ko01210;path:ko01230	m.45520|c13288_g1_i1:2-565(+)	5prime_partial	PF00285.16|Citrate_synt|Citrate synthase|m.45520:1-142
c13291_g1	gi|58422998|gb|AAW73220.1|	VRN-A1 [Triticum aestivum]	0	0.75	gi|158564128|sp|Q10CQ1.2|MAD14_ORYSJ	RecName: Full=MADS-box transcription factor 14; AltName: Full=FDRMADS6; AltName: Full=OsMADS14; AltName: Full=Protein AGAMOUS-like 10; AltName: Full=Protein APETA	0	0.82	4558.Sb01g007790.1	SubName: Full=Fruitful-like MADS-box transcription factor; Flags: Fragment;	COG5068	KOG0014	_	GO:0005488|binding;	GO:0006351|transcription, DNA-templated;	_	K09264	K09264	_	m.45616|c13291_g1_i1:2-655(+)	5prime_partial	PF01486.12|K-box|K-box region|m.45616:55-144;PF00319.13|SRF-TF|SRF-type transcription factor (DNA-binding and dimerisation domain)|m.45616:1-30
c133_g1	gi|242090683|ref|XP_002441174.1|	hypothetical protein SORBIDRAFT_09g021700 [Sorghum bicolor]	1e-34	0.61	_	_	_	_	_	_	_	_	_	_	_	_	_	_	_	m.46376|c133_g1_i1:245-847(-)	5prime_partial	PF12796.2|Ank_2|Ankyrin repeats (3 copies)|m.46376:88-172;PF12796.2|Ank_2|Ankyrin repeats (3 copies)|m.46376:120-196;PF00023.25|Ank|Ankyrin repeat|m.46376:14-35;PF00023.25|Ank|Ankyrin repeat|m.46376:118-138;PF00023.25|Ank|Ankyrin repeat|m.46376:149-172
c13305_g1	gi|590597702|ref|XP_007018687.1|	NAC domain transcriptional regulator superfamily protein [Theobroma cacao]	6e-16	0.89	gi|75198592|sp|Q9S851.1|NAC31_ARATH	RecName: Full=Protein CUP-SHAPED COTYLEDON 3; AltName: Full=NAC domain-containing protein 31; Short=ANAC031; AltName: Full=NAC domain-containing protein CUC3 [Arab	4e-17	0.92	_	_	_	_	_	GO:0003677|DNA binding;	GO:0006355|regulation of transcription, DNA-templated;GO:0010199|organ boundary specification between lateral organs and the meristem;	_	_	_	_	_	_	_
c13306_g1	gi|116311095|emb|CAH68023.1|	OSIGBa0136O08-OSIGBa0153H12.1 [Oryza sativa Indica Group]	5e-22	0.65	_	_	_	_	_	_	_	_	_	GO:0005488|binding;	_	_	_	_	_	_	_	_
c13309_g1	gi|478756001|ref|YP_007761644.1|	reverse transcriptase [Rose yellow vein virus]	4e-24	0.85	gi|81945490|sp|Q89703.1|POL_CSVMV	RecName: Full=Putative enzymatic polyprotein; Includes: RecName: Full=Protease; Short=PR; Includes: RecName: Full=Reverse transcriptase; Short=RT; Includes: RecName:	3e-18	0.76	_	_	_	_	_	GO:0003964|RNA-directed DNA polymerase activity;GO:0003723|RNA binding;GO:0004190|aspartic-type endopeptidase activity;	GO:0006508|proteolysis;GO:0006278|RNA-dependent DNA replication;	_	_	_	_	_	_	_
c13310_g1	gi|565369698|ref|XP_006351471.1|	PREDICTED: exocyst complex component 7-like [Solanum tuberosum]	3e-17	0.52	_	_	_	_	_	_	_	_	_	_	_	_	K07195	EXOC7, EXO70	path:ko04910	m.45541|c13310_g1_i1:3-452(+)	5prime_partial	PF03081.10|Exo70|Exo70 exocyst complex subunit|m.45541:1-141
c13323_g1	gi|672175480|ref|XP_008807794.1|	PREDICTED: intracellular protein transport protein USO1-like [Phoenix dactylifera]	1e-17	0.82	_	_	_	_	_	_	_	_	_	_	_	_	_	_	_	_	_	_
c13326_g1	gi|335207|gb|AAA47912.1|	matrix protein E1 precursor [Transmissible gastroenteritis virus]	0	0.96	gi|138767|sp|P09175.1|VME1_CVPFS	RecName: Full=Membrane protein; Short=M protein; AltName: Full=E1 glycoprotein; AltName: Full=Matrix glycoprotein; AltName: Full=Membrane glycoprotein; Flags: Precurs	0	0.98	_	_	_	_	_	GO:0039660|structural constituent of virion;	GO:0019058|viral life cycle;	GO:0044178|host cell Golgi membrane;GO:0019031|viral envelope;GO:0055036|virion membrane;GO:0016021|integral component of membrane;	_	_	_	m.45615|c13326_g1_i1:2-364(-)	internal	PF01635.13|Corona_M|Coronavirus M matrix/glycoprotein|m.45615:72-121
c13362_g1	gi|590672746|ref|XP_007038697.1|	Actin depolymerizing factor 7 [Theobroma cacao]	0	0.95	gi|17366516|sp|Q39251.1|ADF2_ARATH	RecName: Full=Actin-depolymerizing factor 2; Short=ADF-2; Short=AtADF2 [Arabidopsis thaliana]	0	0.94	59689.fgenesh2_kg.5__971__AT3G46000.1	annotation not avaliable	_	KOG1735	_	GO:0003779|actin binding;	GO:0030042|actin filament depolymerization;	GO:0005884|actin filament;	K05765	CFL	path:ko04360;path:ko04666;path:ko04810;path:ko05133	m.45550|c13362_g1_i1:1-375(-)	3prime_partial	PF00241.15|Cofilin_ADF|Cofilin/tropomyosin-type actin-binding protein|m.45550:12-125
c13366_g1	gi|475560129|gb|EMT13489.1|	Lysosomal beta glucosidase [Aegilops tauschii]	0	0.89	gi|20141276|sp|Q56078.2|BGLX_SALTY	RecName: Full=Periplasmic beta-glucosidase; AltName: Full=Beta-D-glucoside glucohydrolase; AltName: Full=Cellobiase; AltName: Full=Gentiobiase; AltName: Full=T-cell	3e-09	0.56	_	_	_	_	_	GO:0004553|hydrolase activity, hydrolyzing O-glycosyl compounds;	GO:0005975|carbohydrate metabolic process;	_	K05349	bglX	path:ko00460;path:ko00500;path:ko00940;path:ko01100;path:ko01110	m.45595|c13366_g1_i1:128-565(-)	5prime_partial	PF01915.17|Glyco_hydro_3_C|Glycosyl hydrolase family 3 C-terminal domain|m.45595:20-139
c13369_g1	gi|672196749|ref|XP_008776885.1|	PREDICTED: peptide methionine sulfoxide reductase A5 [Phoenix dactylifera]	0	0.82	gi|75252001|sp|Q5VPG8.1|MSRA5_ORYSJ	RecName: Full=Peptide methionine sulfoxide reductase A5; Short=OsMSRA5; AltName: Full=Peptide-methionine (S)-S-oxide reductase; Short=Peptide Met(O) reductase; Alt	0	0.87	4558.Sb10g002580.1	hypothetical protein	COG0225	KOG1635	_	GO:0008113|peptide-methionine (S)-S-oxide reductase activity;	GO:0006979|response to oxidative stress;GO:0006464|cellular protein modification process;GO:0030091|protein repair;GO:0055114|oxidation-reduction process;	_	K07304	msrA	_	m.45564|c13369_g1_i1:3-884(+)	5prime_partial	PF01625.16|PMSR|Peptide methionine sulfoxide reductase|m.45564:93-234
c13400_g1	gi|326504972|dbj|BAK06777.1|	predicted protein [Hordeum vulgare subsp. vulgare]	8e-29	0.73	gi|46577293|sp|Q9LZJ3.1|XT1_ARATH	RecName: Full=Xyloglucan 6-xylosyltransferase; Short=AtXT1 [Arabidopsis thaliana]	9e-30	0.82	_	_	_	_	_	GO:0035252|UDP-xylosyltransferase activity;GO:0033843|xyloglucan 6-xylosyltransferase activity;GO:0005515|protein binding;	GO:0009969|xyloglucan biosynthetic process;GO:0009612|response to mechanical stimulus;GO:0048767|root hair elongation;GO:0010200|response to chitin;	GO:0005802|trans-Golgi network;GO:0005768|endosome;	K08238	XXT	_	m.45566|c13400_g1_i1:3-335(-)	internal	PF05637.7|Glyco_transf_34|galactosyl transferase GMA12/MNN10 family|m.45566:72-110
c1341_g1	gi|475627204|gb|EMT33593.1|	Meiosis protein mei2 [Aegilops tauschii]	1e-17	0.84	gi|75322250|sp|Q64M78.1|OML4_ORYSJ	RecName: Full=Protein MEI2-like 4; Short=OML4; AltName: Full=MEI2-like protein 4 [Oryza sativa Japonica Group]	4e-18	0.83	_	_	_	_	_	GO:0000166|nucleotide binding;GO:0003676|nucleic acid binding;	GO:0048507|meristem development;GO:0045836|positive regulation of meiosis;	_	_	_	_	m.3866|c1341_g1_i1:2-640(-)	internal	PF04059.7|RRM_2|RNA recognition motif 2|m.3866:180-213
c13419_g1	gi|672137533|ref|XP_008792496.1|	PREDICTED: cell division control protein 45 homolog [Phoenix dactylifera]	8e-18	0.76	_	_	_	_	_	_	_	_	_	_	GO:0006279|premeiotic DNA replication;GO:0051301|cell division;GO:0048229|gametophyte development;GO:0006270|DNA replication initiation;	_	K06628	CDC45	path:ko04110;path:ko04111;path:ko04113	_	_	_
c13429_g1	gi|322780834|gb|EFZ10063.1|	hypothetical protein SINV_09796 [Solenopsis invicta]	1e-06	0.79	gi|134920|sp|P21997.1|SSGP_VOLCA	RecName: Full=Sulfated surface glycoprotein 185; Short=SSG 185; Flags: Precursor	8e-07	0.76	_	_	_	_	_	_	_	_	K00658	DLST, sucB	path:ko00020;path:ko00310;path:ko01100;path:ko01110;path:ko01120;path:ko01200	m.45601|c13429_g1_i1:1-312(-)	internal	_
c13447_g1	gi|326529045|dbj|BAK00916.1|	predicted protein [Hordeum vulgare subsp. vulgare]	0	0.77	_	_	_	_	4558.Sb01g031910.1	hypothetical protein	_	_	NOG253227	_	_	_	_	_	_	m.45519|c13447_g1_i1:39-1025(-)	complete	PF06830.6|Root_cap|Root cap|m.45519:255-311
c1345_g1	gi|326508024|dbj|BAJ86755.1|	predicted protein [Hordeum vulgare subsp. vulgare]	0	0.8	gi|75173385|sp|Q9FZ95.1|PUP3_ARATH	RecName: Full=Purine permease 3; Short=AtPUP3 [Arabidopsis thaliana]	9e-42	0.73	_	_	_	_	_	GO:0005345|purine nucleobase transmembrane transporter activity;GO:0015211|purine nucleoside transmembrane transporter activity;	GO:0006863|purine nucleobase transport;GO:0010184|cytokinin transport;GO:0015860|purine nucleoside transmembrane transport;	GO:0016021|integral component of membrane;	_	_	_	m.3971|c1345_g1_i1:3-539(+)	internal	PF00892.15|EamA|EamA-like transporter family|m.3971:83-165
c13457_g1	gi|357114250|ref|XP_003558913.1|	PREDICTED: uncharacterized protein LOC100832590 [Brachypodium distachyon]	3e-17	0.82	_	_	_	_	39946.BGIOSIBCE009488	Putative uncharacterized protein	_	_	NOG240978	_	_	_	_	_	_	m.45610|c13457_g1_i1:116-865(-)	5prime_partial	PF05097.7|DUF688|Protein of unknown function (DUF688)|m.45610:54-157
c13461_g1	gi|657969926|ref|XP_008376698.1|	PREDICTED: probable protein phosphatase 2C 76 [Malus domestica]	2e-08	0.71	gi|75304482|sp|Q8VZN9.1|P2C11_ARATH	RecName: Full=Probable protein phosphatase 2C 11; Short=AtPP2C11 [Arabidopsis thaliana]	1e-09	0.68	_	_	_	_	_	GO:0016787|hydrolase activity;	_	_	K17506	PPM1L, PP2CE	_	_	_	_
c13469_g1	gi|242038987|ref|XP_002466888.1|	hypothetical protein SORBIDRAFT_01g015900 [Sorghum bicolor]	0	0.56	gi|110825741|sp|Q7XA40.2|RGA3_SOLBU	RecName: Full=Putative disease resistance protein RGA3; AltName: Full=Blight resistance protein B149; AltName: Full=RGA1-blb [Solanum bulbocastanum]	5e-27	0.64	_	_	_	_	_	_	_	_	_	_	_	m.45627|c13469_g1_i1:2-994(-)	3prime_partial	PF00931.17|NB-ARC|NB-ARC domain|m.45627:186-327
c13474_g1	gi|116309563|emb|CAH66624.1|	OSIGBa0115A19.5 [Oryza sativa Indica Group]	0	0.84	gi|13124684|sp|P04146.3|COPIA_DROME	RecName: Full=Copia protein; AltName: Full=Gag-int-pol protein; Contains: RecName: Full=Copia VLP protein; Contains: RecName: Full=Copia protease [Drosophila melan	3e-25	0.6	_	_	_	_	_	GO:0008270|zinc ion binding;GO:0003676|nucleic acid binding;	GO:0015074|DNA integration;	_	K15634	gpmB	path:ko00010;path:ko00260;path:ko00680;path:ko01100;path:ko01110;path:ko01120;path:ko01200;path:ko01230	m.45587|c13474_g1_i1:197-502(+)	complete	_
c1349_g1	gi|470103970|ref|XP_004288398.1|	PREDICTED: probable ADP-ribosylation factor GTPase-activating protein AGD11-like [Fragaria vesca subsp. vesca]	4e-23	0.76	_	_	_	_	29760.GSVIVG00022427001	SubName: Full=Chromosome chr14 scaffold_26, whole genome shotgun sequence;	_	KOG1030	_	_	_	_	_	_	_	m.3877|c1349_g1_i1:300-614(-)	5prime_partial	_
c13495_g1	gi|573954197|ref|XP_006659351.1|	PREDICTED: uncharacterized protein LOC102714759 [Oryza brachyantha]	0	0.81	_	_	_	_	39947.LOC_Os08g28670.1	pathogenesis-related Bet v I family protein, putative, expressed	_	_	NOG277485	_	GO:0006952|defense response;GO:0009607|response to biotic stimulus;	_	_	_	_	m.45557|c13495_g1_i1:169-585(-)	5prime_partial	PF00407.14|Bet_v_1|Pathogenesis-related protein Bet v I family|m.45557:3-134;PF10604.4|Polyketide_cyc2|Polyketide cyclase / dehydrase and lipid transport|m.45557:2-123
c13549_g1	gi|242077564|ref|XP_002448718.1|	hypothetical protein SORBIDRAFT_06g032030 [Sorghum bicolor]	8e-08	0.56	_	_	_	_	_	_	_	_	_	_	_	_	_	_	_	_	_	_
c1355_g1	gi|475479974|gb|EMT02816.1|	NMDA receptor-regulated 1-like protein [Aegilops tauschii]	1e-11	0.9	_	_	_	_	_	_	_	_	_	GO:0016740|transferase activity;	GO:0008152|metabolic process;	_	K00670	E2.3.1.88	_	_	_	_
c13551_g1	gi|514763219|ref|XP_004965218.1|	PREDICTED: protein NSP-INTERACTING KINASE 1-like isoform X2 [Setaria italica]	8e-16	0.71	gi|75331150|sp|Q8VYT3.1|Y4052_ARATH	RecName: Full=Probable LRR receptor-like serine/threonine-protein kinase At4g30520; Flags: Precursor [Arabidopsis thaliana]	8e-12	0.57	_	_	_	_	_	GO:0016301|kinase activity;	_	_	_	_	_	m.45593|c13551_g1_i1:3-326(-)	internal	PF00560.28|LRR_1|Leucine Rich Repeat|m.45593:6-28;PF00560.28|LRR_1|Leucine Rich Repeat|m.45593:30-49;PF13855.1|LRR_8|Leucine rich repeat|m.45593:2-41;PF13516.1|LRR_6|Leucine Rich repeat|m.45593:4-17;PF13516.1|LRR_6|Leucine Rich repeat|m.45593:28-43;PF13504.1|LRR_7|Leucine rich repeat|m.45593:6-21;PF13504.1|LRR_7|Leucine rich repeat|m.45593:29-43
c13555_g1	gi|115440845|ref|NP_001044702.1|	Os01g0831900 [Oryza sativa Japonica Group]	1e-37	0.99	gi|261263185|sp|Q8S230.2|AMT22_ORYSJ	RecName: Full=Ammonium transporter 2 member 2; Short=OsAMT2;2 [Oryza sativa Japonica Group]	1e-39	0.99	_	_	_	_	_	GO:0015398|high affinity secondary active ammonium transmembrane transporter activity;	GO:0072488|ammonium transmembrane transport;GO:0009624|response to nematode;	GO:0009506|plasmodesma;GO:0016021|integral component of membrane;	K03320	amt, AMT, MEP	_	_	_	_
c13560_g1	gi|340513004|gb|AEK34951.1|	maturase K, partial (chloroplast), partial (chloroplast) [Kyllinga brevifolia]	0	0.99	gi|29337015|sp|Q9XPP8.1|MATK_TRIUN	RecName: Full=Maturase K; AltName: Full=Intron maturase	2e-38	0.79	_	_	_	_	_	GO:0003723|RNA binding;	GO:0006397|mRNA processing;GO:0008033|tRNA processing;	GO:0009507|chloroplast;	_	_	_	m.45570|c13560_g1_i1:3-338(+)	internal	PF01824.13|MatK_N|MatK/TrnK amino terminal region|m.45570:1-53
c1358_g1	gi|565367159|ref|XP_006350244.1|	PREDICTED: nuclear inhibitor of protein phosphatase 1-like isoform X1 [Solanum tuberosum]	0	0.73	_	_	_	_	3694.gw1.VI.1641.1	hypothetical protein	_	KOG1880	_	_	_	_	K13216	PPP1R8, NIPP1	_	m.3896|c1358_g1_i1:239-1372(-)	complete	PF00498.21|FHA|FHA domain|m.3896:97-163
c13619_g1	gi|670417938|ref|XP_008649748.1|	PREDICTED: putative nuclease HARBI1 [Zea mays]	0	0.77	_	_	_	_	39947.LOC_Os10g03700.1	transposon protein, putative, CACTA, En/Spm sub-class	_	KOG4585	_	_	_	_	_	_	_	m.45613|c13619_g1_i1:1122-1607(-);m.45612|c13619_g1_i1:332-946(-)	complete;complete	PF13359.1|DDE_Tnp_4|DDE superfamily endonuclease|m.45612:1-131;PF04827.9|Plant_tran|Plant transposon protein|m.45612:74-138
c13641_g1	gi|342878203|gb|EGU79558.1|	hypothetical protein FOXB_09841 [Fusarium oxysporum Fo5176]	2e-27	0.98	gi|338819359|sp|P0CX39.1|RS8A_YEAST	RecName: Full=40S ribosomal protein S8-A; AltName: Full=RP19; AltName: Full=S14; AltName: Full=YS9 [Saccharomyces cerevisiae S288c]	4e-22	0.92	_	_	_	_	_	GO:0003735|structural constituent of ribosome;	GO:0042254|ribosome biogenesis;GO:0006412|translation;	GO:0005840|ribosome;	K02995	RP-S8e, RPS8	path:ko03010	_	_	_
c13642_g1	gi|514759788|ref|XP_004964382.1|	PREDICTED: oligopeptide transporter 7-like isoform X1 [Setaria italica]	0	0.99	gi|67460721|sp|O82485.1|OPT7_ARATH	RecName: Full=Oligopeptide transporter 7; Short=AtOPT7 [Arabidopsis thaliana]	0	0.89	_	_	_	_	_	GO:0015198|oligopeptide transporter activity;	GO:0055085|transmembrane transport;GO:0006857|oligopeptide transport;	GO:0005886|plasma membrane;	_	_	_	m.45611|c13642_g1_i1:3-452(-)	internal	PF03169.10|OPT|OPT oligopeptide transporter protein|m.45611:6-149
c13643_g1	gi|75134879|sp|Q6ZAL2.1|TPP6_ORYSJ	RecName: Full=Probable trehalose-phosphate phosphatase 6; Short=OsTPP6; AltName: Full=Trehalose 6-phosphate phosphatase putative trehalo	0	0.81	gi|75134879|sp|Q6ZAL2.1|TPP6_ORYSJ	RecName: Full=Probable trehalose-phosphate phosphatase 6; Short=OsTPP6; AltName: Full=Trehalose 6-phosphate phosphatase	0	0.81	_	_	_	_	_	GO:0004805|trehalose-phosphatase activity;	GO:0005982|starch metabolic process;GO:0005992|trehalose biosynthetic process;GO:0006950|response to stress;GO:0005985|sucrose metabolic process;GO:0016311|dephosphorylation;	_	K01087	otsB	path:ko00500;path:ko01100	m.45532|c13643_g1_i1:1-603(-)	3prime_partial	PF02358.11|Trehalose_PPase|Trehalose-phosphatase|m.45532:121-198
c1365_g1	gi|672183576|ref|XP_008812071.1|	PREDICTED: heavy metal-associated isoprenylated plant protein 26-like [Phoenix dactylifera]	6e-32	0.65	_	_	_	_	_	_	_	_	_	_	_	_	_	_	_	m.3910|c1365_g1_i1:1-423(-)	3prime_partial	PF00403.21|HMA|Heavy-metal-associated domain|m.3910:6-61
c13657_g1	gi|672118807|ref|XP_008782624.1|	PREDICTED: peroxidase 4-like [Phoenix dactylifera]	0	0.85	gi|223635590|sp|A7NY33.1|PER4_VITVI	RecName: Full=Peroxidase 4; Flags: Precursor [Vitis vinifera]	0	0.81	29760.GSVIVG00023967001	SubName: Full=Chromosome chr6 scaffold_3, whole genome shotgun sequence;; Removal of H(2)O(2 [...]	_	_	NOG276827	GO:0020037|heme binding;GO:0046872|metal ion binding;GO:0004601|peroxidase activity;	GO:0042744|hydrogen peroxide catabolic process;GO:0055114|oxidation-reduction process;	GO:0005576|extracellular region;	K00430	E1.11.1.7	path:ko00360;path:ko00940;path:ko01100;path:ko01110	m.45619|c13657_g1_i1:87-1040(+)	complete	PF00141.18|peroxidase|Peroxidase|m.45619:37-281
c13682_g1	gi|672195505|ref|XP_008776559.1|	PREDICTED: cation/H(+) antiporter 19-like [Phoenix dactylifera]	3e-27	0.91	gi|75311599|sp|Q9LUN4.1|CHX19_ARATH	RecName: Full=Cation/H(+) antiporter 19; AltName: Full=Protein CATION/H+ EXCHANGER 19; Short=AtCHX19 [Arabidopsis thaliana]	4e-25	0.85	_	_	_	_	_	GO:0015299|solute:proton antiporter activity;	GO:1902600|hydrogen ion transmembrane transport;GO:0006885|regulation of pH;	GO:0005770|late endosome;GO:0016021|integral component of membrane;	_	_	_	_	_	_
c1369_g1	gi|568868393|ref|XP_006487484.1|	PREDICTED: uncharacterized protein LOC102618562 isoform X1 [Citrus sinensis]	0	0.83	_	_	_	_	15368.BRADI1G58920.1	annotation not avaliable	_	_	NOG238842	_	_	_	_	_	_	m.3973|c1369_g1_i1:169-765(+)	complete	PF08507.5|COPI_assoc|COPI associated protein|m.3973:42-160
c13690_g1	gi|298704710|gb|ADI96238.1|	ODDSOC2 [Hordeum vulgare subsp. vulgare]	3e-32	0.68	gi|113514|sp|P29384.1|SEP2_ARATH	RecName: Full=Developmental protein SEPALLATA 2; AltName: Full=Agamous-like MADS-box protein AGL4 [Arabidopsis thaliana]	4e-22	0.6	15368.BRADI2G59190.1	annotation not avaliable	COG5068	KOG0014	_	_	_	_	_	_	_	m.45518|c13690_g1_i1:59-559(+)	3prime_partial	PF00319.13|SRF-TF|SRF-type transcription factor (DNA-binding and dimerisation domain)|m.45518:11-60
c13699_g1	gi|672115284|ref|XP_008780292.1|	PREDICTED: uncharacterized protein LOC103700097 [Phoenix dactylifera]	8e-34	0.88	_	_	_	_	_	_	_	_	_	GO:0016787|hydrolase activity;	GO:0008152|metabolic process;	_	_	_	_	_	_	_
c13723_g1	gi|672143818|ref|XP_008795794.1|	PREDICTED: pentatricopeptide repeat-containing protein At3g63370-like [Phoenix dactylifera]	3e-42	0.72	gi|218526158|sp|Q9M1V3.2|PP296_ARATH	RecName: Full=Pentatricopeptide repeat-containing protein At3g63370 [Arabidopsis thaliana]	2e-30	0.62	_	_	_	_	_	_	_	_	_	_	_	m.45535|c13723_g1_i1:3-503(+)	internal	PF01535.15|PPR|PPR repeat|m.45535:9-39;PF01535.15|PPR|PPR repeat|m.45535:82-109;PF13041.1|PPR_2|PPR repeat family|m.45535:7-45
c1373_g1	gi|22655750|gb|AAN04167.1|	Putative copia-like retrotransposon polyprotein [Oryza sativa Japonica Group]	4e-33	0.61	_	_	_	_	_	_	_	_	_	_	_	_	_	_	_	m.3976|c1373_g1_i1:398-1798(-)	complete	PF14223.1|UBN2|gag-polypeptide of LTR copia-type|m.3976:116-225;PF14244.1|UBN2_3|gag-polypeptide of LTR copia-type|m.3976:33-165;PF14227.1|UBN2_2|gag-polypeptide of LTR copia-type|m.3976:114-225;PF03732.12|Retrotrans_gag|Retrotransposon gag protein|m.3976:96-188
c13761_g1	gi|226529964|ref|NP_001140850.1|	hypothetical protein [Zea mays]	3e-16	0.68	_	_	_	_	_	_	_	_	_	_	_	_	_	_	_	_	_	_
c13766_g1	gi|326532388|dbj|BAK05123.1|	predicted protein [Hordeum vulgare subsp. vulgare]	0	0.78	gi|75313563|sp|Q9SLP1.1|C78A9_ARATH	RecName: Full=Cytochrome P450 78A9 [Arabidopsis thaliana]	0	0.77	39946.BGIOSIBCE028758	Os08g0547300	COG2124	KOG0156	_	GO:0046872|metal ion binding;GO:0016491|oxidoreductase activity;	GO:0044699|single-organism process;	_	_	_	_	m.45546|c13766_g1_i1:258-1442(-)	5prime_partial	PF00067.17|p450|Cytochrome P450|m.45546:13-366
c13768_g1	gi|672188140|ref|XP_008813512.1|	PREDICTED: ubiquitin-conjugating enzyme E2 28-like [Phoenix dactylifera]	0	0.97	gi|75337377|sp|Q9SLE4.1|UBC29_ARATH	RecName: Full=Ubiquitin-conjugating enzyme E2 29; AltName: Full=Ubiquitin carrier protein 29 [Arabidopsis thaliana]	0	0.95	39947.LOC_Os02g02830.1	ubiquitin-conjugating enzyme, putative, expressed	COG5078	KOG0417	_	GO:0016881|acid-amino acid ligase activity;	GO:0006511|ubiquitin-dependent protein catabolic process;	_	K06689	UBE2D_E, UBC4, UBC5	path:ko04120;path:ko04141	m.45637|c13768_g1_i1:1-297(-)	3prime_partial	PF00179.21|UQ_con|Ubiquitin-conjugating enzyme|m.45637:5-99
c13798_g1	gi|255544059|ref|XP_002513092.1|	short chain alcohol dehydrogenase, putative [Ricinus communis]	2e-07	0.85	gi|403377902|sp|F1SWA0.1|ZERSY_ZINZE	RecName: Full=Zerumbone synthase	2e-08	0.82	_	_	_	_	_	GO:0004316|3-oxoacyl-[acyl-carrier-protein] reductase (NADPH) activity;	GO:0042967|acyl-carrier-protein biosynthetic process;GO:0006633|fatty acid biosynthetic process;GO:0055114|oxidation-reduction process;	GO:0005835|fatty acid synthase complex;	K09841	ABA2	path:ko00906;path:ko01100;path:ko01110	m.45626|c13798_g1_i1:3-338(+)	5prime_partial	_
c1380_g1	gi|557137894|emb|CDJ37674.1|	hypothetical protein, conserved [Eimeria tenella]	3e-08	0.75	_	_	_	_	_	_	_	_	_	GO:0003824|catalytic activity;	_	_	_	_	_	_	_	_
c13805_g1	gi|302594407|gb|ADL59393.1|	EDNR2GH3 protein [Solanum x edinense]	8e-07	0.55	_	_	_	_	_	_	_	_	_	_	_	_	_	_	_	m.45633|c13805_g1_i1:3-614(-)	internal	_
c13821_g1	gi|672130060|ref|XP_008788555.1|	PREDICTED: cytochrome P450 94A2-like [Phoenix dactylifera]	0	0.83	gi|17366433|sp|P98188.1|C94A2_VICSA	RecName: Full=Cytochrome P450 94A2; AltName: Full=P450-dependent fatty acid omega-hydroxylase	6e-41	0.63	_	_	_	_	_	GO:0046872|metal ion binding;GO:0016491|oxidoreductase activity;	_	GO:0016023|cytoplasmic membrane-bounded vesicle;	_	_	_	m.45536|c13821_g1_i1:3-539(+)	5prime_partial	PF00067.17|p450|Cytochrome P450|m.45536:6-152
c13832_g1	gi|326523489|dbj|BAJ92915.1|	predicted protein [Hordeum vulgare subsp. vulgare]	7e-33	0.61	_	_	_	_	_	_	_	_	_	_	_	_	_	_	_	m.53392|c13832_g1_i1:1-774(-)	internal	_
c13846_g1	gi|356510070|ref|XP_003523763.1|	PREDICTED: MATE efflux family protein 5-like [Glycine max]	5e-07	0.59	_	_	_	_	_	_	_	_	_	_	_	_	K03327	TC.MATE, SLC47A, norM, mdtK, dinF	_	_	_	_
c13856_g1	gi|449470218|ref|XP_004152815.1|	PREDICTED: peroxisome biogenesis protein 12-like [Cucumis sativus]	7e-06	0.9	gi|209572659|sp|Q9M841.2|PEX12_ARATH	RecName: Full=Peroxisome biogenesis protein 12; AltName: Full=Peroxin-12; Short=AtPEX12; AltName: Full=Pex12p; AltName: Full=Protein ABERRANT PEROXISOME MORPHOLOG	2e-07	0.9	_	_	_	_	_	_	_	_	K13345	PEX12, PAF3	path:ko04146	_	_	_
c13861_g1	gi|21326501|gb|AAM47629.1|AC122147_18	Putative non-LTR retroelement reverse transcriptase [Oryza sativa Japonica Group]	3e-14	0.64	_	_	_	_	_	_	_	_	_	_	_	_	_	_	_	_	_	_
c13865_g1	gi|672133757|ref|XP_008790513.1|	PREDICTED: short-chain dehydrogenase TIC 32, chloroplastic [Phoenix dactylifera]	0	0.91	gi|353678136|sp|A2RVM0.1|TIC32_ARATH	RecName: Full=Short-chain dehydrogenase TIC 32, chloroplastic; AltName: Full=Translocon at the inner envelope membrane of chloroplasts 32; Short=AtTIC32 [Arabidop	4e-40	0.69	15368.BRADI1G72410.1	annotation not avaliable	COG1028	KOG1208	_	GO:0016491|oxidoreductase activity;	GO:0055114|oxidation-reduction process;	_	_	_	_	m.53443|c13865_g1_i1:34-399(-);m.53442|c13865_g1_i1:13-879(+)	complete;3prime_partial	PF00106.20|adh_short|short chain dehydrogenase|m.53442:37-181;PF08659.5|KR|KR domain|m.53442:37-128
c13875_g1	gi|672182395|ref|XP_008811444.1|	PREDICTED: macrophage migration inhibitory factor homolog [Phoenix dactylifera]	0	0.96	_	_	_	_	29760.GSVIVG00006795001	SubName: Full=Chromosome chr11 scaffold_177, whole genome shotgun sequence;	_	KOG1759	_	_	_	_	_	_	_	m.53406|c13875_g1_i1:184-531(-)	complete	PF01187.13|MIF|Macrophage migration inhibitory factor (MIF)|m.53406:2-115
c13887_g1	gi|672112256|ref|XP_008804801.1|	PREDICTED: UTP--glucose-1-phosphate uridylyltransferase [Phoenix dactylifera]	0	0.93	gi|6136111|sp|Q43772.1|UGPA_HORVU	RecName: Full=UTP--glucose-1-phosphate uridylyltransferase; AltName: Full=UDP-glucose pyrophosphorylase; Short=UDPGP; Short=UGPase [Hordeum vulgare]	0	0.91	_	_	_	_	_	GO:0003983|UTP:glucose-1-phosphate uridylyltransferase activity;	GO:0016036|cellular response to phosphate starvation;GO:0005982|starch metabolic process;GO:0052543|callose deposition in cell wall;GO:0009555|pollen development;GO:0005985|sucrose metabolic process;GO:0009117|nucleotide metabolic process;GO:0009651|response to salt stress;GO:0006012|galactose metabolic process;	GO:0005829|cytosol;GO:0090406|pollen tube;GO:0005886|plasma membrane;	K00963	UGP2, galU, galF	path:ko00040;path:ko00052;path:ko00500;path:ko00520;path:ko01100;path:ko01110	m.53365|c13887_g1_i1:2-379(+)	5prime_partial	PF01704.13|UDPGP|UTP--glucose-1-phosphate uridylyltransferase|m.53365:1-93
c139_g1	gi|346540243|gb|AEO36937.1|	CHS [Canarium album]	9e-22	0.93	gi|6166004|sp|P51075.2|CHSY_BETVE	RecName: Full=Chalcone synthase; AltName: Full=Naringenin-chalcone synthase	5e-23	0.92	_	_	_	_	_	GO:0016210|naringenin-chalcone synthase activity;	GO:0009813|flavonoid biosynthetic process;	_	K00660	CHS	path:ko00941;path:ko01100;path:ko01110;path:ko04712	_	_	_
c13909_g1	gi|514800334|ref|XP_004975095.1|	PREDICTED: E3 ubiquitin-protein ligase RHA2A-like [Setaria italica]	4e-22	0.63	gi|378523436|sp|E9QAU8.1|RN165_MOUSE	RecName: Full=RING finger protein 165 [Mus musculus]	2e-13	0.66	15368.BRADI5G04540.1	annotation not avaliable	_	KOG4628;KOG0800	_	_	_	_	_	_	_	m.53412|c13909_g1_i1:26-355(-)	5prime_partial	PF13639.1|zf-RING_2|Ring finger domain|m.53412:36-79;PF13923.1|zf-C3HC4_2|Zinc finger, C3HC4 type (RING finger)|m.53412:37-78;PF00097.20|zf-C3HC4|Zinc finger, C3HC4 type (RING finger)|m.53412:37-78
c13917_g1	gi|255578680|ref|XP_002530200.1|	serine-threonine protein kinase, plant-type, putative [Ricinus communis]	1e-45	0.74	gi|29427920|sp|Q94F62.2|BAK1_ARATH	RecName: Full=BRASSINOSTEROID INSENSITIVE 1-associated receptor kinase 1; Short=AtBAK1; Short=BRI1-associated receptor kinase 1; AltName: Full=Protein ELONGATED; Al	4e-38	0.72	3694.grail3.0001126601	SubName: Full=Putative uncharacterized protein;	_	KOG0619	_	GO:0016491|oxidoreductase activity;	GO:0008152|metabolic process;	_	_	_	_	m.53439|c13917_g1_i1:3-683(-)	internal	PF13855.1|LRR_8|Leucine rich repeat|m.53439:111-170;PF12799.2|LRR_4|Leucine Rich repeats (2 copies)|m.53439:111-147;PF12799.2|LRR_4|Leucine Rich repeats (2 copies)|m.53439:134-171;PF08263.7|LRRNT_2|Leucine rich repeat N-terminal domain|m.53439:43-83;PF00560.28|LRR_1|Leucine Rich Repeat|m.53439:111-133;PF00560.28|LRR_1|Leucine Rich Repeat|m.53439:135-157;PF00560.28|LRR_1|Leucine Rich Repeat|m.5343…
c13920_g1	gi|568978837|ref|XP_006515548.1|	PREDICTED: heat shock protein HSP 90-alpha isoform X1 [Mus musculus]	8e-35	0.99	gi|6016267|sp|O02705.3|HS90A_PIG	RecName: Full=Heat shock protein HSP 90-alpha [Sus scrofa]	5e-36	1	_	_	_	_	_	GO:0030235|nitric-oxide synthase regulator activity;GO:0019903|protein phosphatase binding;GO:0019901|protein kinase binding;GO:0016887|ATPase activity;GO:0003729|mRNA binding;GO:0002134|UTP binding;GO:0023026|MHC class II protein complex binding;GO:0030911|TPR domain binding;GO:0005525|GTP binding;GO:0005524|ATP binding;GO:0032564|dATP binding;GO:0017098|sulfonylurea receptor binding;GO:0002135|…	GO:0045040|protein import into mitochondrial outer membrane;GO:0007165|signal transduction;GO:0045793|positive regulation of cell size;GO:0001764|neuron migration;GO:0010592|positive regulation of lamellipodium assembly;GO:0045585|positive regulation of cytotoxic T cell differentiation;GO:0045429|positive regulation of nitric oxide biosynthetic process;GO:0006986|response to unfolded protein;GO:0…	GO:0016323|basolateral plasma membrane;GO:0016324|apical plasma membrane;GO:0043025|neuronal cell body;GO:0070062|extracellular vesicular exosome;GO:0048471|perinuclear region of cytoplasm;GO:0043005|neuron projection;GO:0031526|brush border membrane;GO:0005829|cytosol;GO:0005739|mitochondrion;GO:0031012|extracellular matrix;GO:0005634|nucleus;GO:0009986|cell surface;GO:0043234|protein complex;	K04079	htpG, HSP90A	path:ko04141;path:ko04151;path:ko04612;path:ko04621;path:ko04626;path:ko04914;path:ko04915;path:ko05200;path:ko05215	_	_	_
c13934_g1	gi|586713325|ref|XP_006847216.1|	hypothetical protein AMTR_s00017p00254910 [Amborella trichopoda]	1e-25	0.7	gi|75311679|sp|Q9LXV0.1|U92A1_ARATH	RecName: Full=UDP-glycosyltransferase 92A1 [Arabidopsis thaliana]	9e-20	0.65	_	_	_	_	_	GO:0016757|transferase activity, transferring glycosyl groups;	_	_	_	_	_	m.53364|c13934_g1_i1:2-346(+)	5prime_partial	PF00201.13|UDPGT|UDP-glucoronosyl and UDP-glucosyl transferase|m.53364:2-74
c13938_g1	gi|502850660|ref|WP_013085636.1|	hypothetical protein [Lactobacillus crispatus]	2e-13	0.66	_	_	_	_	_	_	_	_	_	_	_	_	_	_	_	_	_	_
c1394_g1	gi|672182136|ref|XP_008811307.1|	PREDICTED: beta-1,3-galactosyltransferase pvg3-like [Phoenix dactylifera]	0	0.71	_	_	_	_	_	_	_	_	_	_	_	_	_	_	_	m.3849|c1394_g1_i1:2-502(+)	internal	_
c13943_g1	gi|629088788|gb|KCW55041.1|	hypothetical protein EUGRSUZ_I01016 [Eucalyptus grandis]	8e-11	0.64	gi|75206038|sp|Q9SI53.1|PP147_ARATH	RecName: Full=Pentatricopeptide repeat-containing protein At2g03880, mitochondrial; Flags: Precursor [Arabidopsis thaliana]	4e-07	0.61	_	_	_	_	_	_	_	_	_	_	_	_	_	_
c13946_g1	gi|125540383|gb|EAY86778.1|	hypothetical protein OsI_08158 [Oryza sativa Indica Group]	3e-39	0.91	gi|75291011|sp|Q6K215.1|PIP22_ORYSJ	RecName: Full=Probable aquaporin PIP2-2; AltName: Full=OsPIP2;2; AltName: Full=Plasma membrane intrinsic protein 2-2 [Oryza sativa Japonica Group]	5e-41	0.91	_	_	_	_	_	GO:0015250|water channel activity;	GO:0006833|water transport;GO:0009414|response to water deprivation;GO:0009624|response to nematode;GO:0009737|response to abscisic acid;	GO:0009506|plasmodesma;GO:0016021|integral component of membrane;GO:0005886|plasma membrane;GO:0009507|chloroplast;	K09872	PIP	_	_	_	_
c13948_g1	gi|669031612|emb|CDM86677.1|	unnamed protein product [Triticum aestivum]	0	0.89	gi|27151710|sp|Q9LYT3.1|TT12_ARATH	RecName: Full=Protein TRANSPARENT TESTA 12; AltName: Full=MATE efflux family protein TT12; AltName: Full=Protein DTX41 [Arabidopsis thaliana]	0	0.7	39947.LOC_Os03g37640.1	MATE efflux family protein, putative, expressed	COG0534	KOG1347	_	GO:0015238|drug transmembrane transporter activity;GO:0015297|antiporter activity;	GO:0006855|drug transmembrane transport;	GO:0016021|integral component of membrane;	K03327	TC.MATE, SLC47A, norM, mdtK, dinF	_	m.53435|c13948_g1_i1:146-955(-)	5prime_partial	PF01554.13|MatE|MatE|m.53435:45-207
c1396_g1	gi|672176044|ref|XP_008808087.1|	PREDICTED: potassium transporter 26-like [Phoenix dactylifera]	5e-33	0.89	gi|75149039|sp|Q84YJ9.1|HAK26_ORYSJ	RecName: Full=Potassium transporter 26; AltName: Full=OsHAK26 [Oryza sativa Japonica Group]	6e-33	0.86	_	_	_	_	_	GO:0015079|potassium ion transmembrane transporter activity;	GO:0071805|potassium ion transmembrane transport;	GO:0016021|integral component of membrane;	K03549	kup	_	_	_	_
c13973_g1	gi|672171666|ref|XP_008805908.1|	PREDICTED: blue copper protein-like [Phoenix dactylifera]	4e-26	0.64	gi|34395528|sp|O80517.1|BCB2_ARATH	RecName: Full=Uclacyanin-2; AltName: Full=Blue copper-binding protein II; Short=BCB II; AltName: Full=Phytocyanin 2; AltName: Full=Uclacyanin-II; Flags: Precursor [	4e-17	0.51	_	_	_	_	_	_	_	_	_	_	_	m.53410|c13973_g1_i1:1-453(+)	5prime_partial	PF02298.12|Cu_bind_like|Plastocyanin-like domain|m.53410:23-106
c13974_g1	gi|357140868|ref|XP_003571984.1|	PREDICTED: uncharacterized protein LOC100845912 [Brachypodium distachyon]	2e-11	0.77	_	_	_	_	15368.BRADI3G31560.1	annotation not avaliable	_	_	NOG296075	_	_	_	_	_	_	_	_	_
c14002_g1	gi|672115318|ref|XP_008780440.1|	PREDICTED: thioredoxin-like 1-2, chloroplastic [Phoenix dactylifera]	9e-35	0.68	gi|75133739|sp|Q6Z4N3.1|TRL11_ORYSJ	RecName: Full=Thioredoxin-like 1-1, chloroplastic; AltName: Full=Lilium-type thioredoxin 1-1 [Oryza sativa Japonica Group]	4e-35	0.69	_	_	_	_	_	_	GO:0044699|single-organism process;	_	_	_	_	m.53468|c14002_g1_i1:1-813(+)	5prime_partial	PF00085.15|Thioredoxin|Thioredoxin|m.53468:125-196
c1402_g1	gi|367049806|ref|XP_003655282.1|	60S ribosomal protein L2 [Thielavia terrestris NRRL 8126]	2e-44	0.99	gi|51701708|sp|Q6FPN7.1|RL2_CANGA	RecName: Full=60S ribosomal protein L2 [Candida glabrata CBS 138]	7e-40	0.92	_	_	_	_	_	GO:0003735|structural constituent of ribosome;	GO:0042254|ribosome biogenesis;GO:0006412|translation;	GO:0005840|ribosome;	K02938	RP-L8e, RPL8	path:ko03010	_	_	_
c14028_g1	gi|48716185|dbj|BAD23225.1|	putative disease resistance protein I2 [Oryza sativa Japonica Group]	6e-14	0.82	gi|46576965|sp|Q7XA39.1|RGA4_SOLBU	RecName: Full=Putative disease resistance protein RGA4; AltName: Full=RGA4-blb [Solanum bulbocastanum]	9e-08	0.65	_	_	_	_	_	GO:0043531|ADP binding;	GO:0006952|defense response;	GO:0016023|cytoplasmic membrane-bounded vesicle;	_	_	_	_	_	_
c14036_g1	gi|77553001|gb|ABA95797.1|	retrotransposon protein, putative, unclassified [Oryza sativa Japonica Group]	1e-24	0.7	_	_	_	_	_	_	_	_	_	GO:0005488|binding;	_	_	_	_	_	_	_	_
c1404_g1	gi|672107612|ref|XP_008779576.1|	PREDICTED: major pollen allergen Ole e 10-like [Phoenix dactylifera]	1e-20	0.76	_	_	_	_	29760.GSVIVG00027945001	SubName: Full=Putative uncharacterized protein (Chromosome chr19 scaffold_4, whole genome sh [...]	_	_	NOG298465	_	_	_	_	_	_	_	_	_
c14051_g1	gi|70663938|emb|CAE03600.2|	OSJNBb0004A17.2 [Oryza sativa Japonica Group]	2e-15	0.55	_	_	_	_	_	_	_	_	_	GO:0005488|binding;	GO:0048468|cell development;GO:0048731|system development;	_	_	_	_	m.53403|c14051_g1_i1:1-357(+)	internal	PF13966.1|zf-RVT|zinc-binding in reverse transcriptase|m.53403:6-92
c14092_g1	gi|590562544|ref|XP_007009116.1|	Disease resistance protein RPP8 [Theobroma cacao]	2e-13	0.54	gi|224493241|sp|P0C8S1.1|RP8L2_ARATH	RecName: Full=Probable disease resistance RPP8-like protein 2 [Arabidopsis thaliana]	4e-13	0.57	_	_	_	_	_	_	_	_	_	_	_	m.53395|c14092_g1_i1:44-514(-)	5prime_partial	_
c14093_g2	gi|672166969|ref|XP_008803426.1|	PREDICTED: phospholipid-transporting ATPase 3 [Phoenix dactylifera]	0	0.92	gi|30316321|sp|Q9XIE6.2|ALA3_ARATH	RecName: Full=Phospholipid-transporting ATPase 3; Short=AtALA3; AltName: Full=Aminophospholipid ATPase 3; AltName: Full=Aminophospholipid flippase 3; AltName: Full=	0	0.89	29760.GSVIVG00009008001	SubName: Full=Chromosome undetermined scaffold_215, whole genome shotgun sequence;	COG0474	KOG0206	_	_	_	_	K14802	DRS2, ATP8A	_	m.53394|c14093_g2_i1:2-1039(+)	5prime_partial	_
c14100_g1	gi|147766788|emb|CAN74160.1|	hypothetical protein VITISV_018405 [Vitis vinifera]	0	0.66	gi|130582|sp|P10978.1|POLX_TOBAC	RecName: Full=Retrovirus-related Pol polyprotein from transposon TNT 1-94; Includes: RecName: Full=Protease; Includes: RecName: Full=Reverse transcriptase; Includes:	0	0.67	_	_	_	_	_	GO:0016787|hydrolase activity;GO:0016740|transferase activity;GO:0005488|binding;	GO:0090304|nucleic acid metabolic process;	_	_	_	_	m.53431|c14100_g1_i1:1070-1654(+);m.53432|c14100_g1_i1:535-963(+)	complete;complete	PF13976.1|gag_pre-integrs|GAG-pre-integrase domain|m.53431:142-188;PF14227.1|UBN2_2|gag-polypeptide of LTR copia-type|m.53432:1-81;PF14223.1|UBN2|gag-polypeptide of LTR copia-type|m.53432:1-81
c14103_g1	gi|242067577|ref|XP_002449065.1|	hypothetical protein SORBIDRAFT_05g004310 [Sorghum bicolor]	1e-12	0.57	_	_	_	_	_	_	_	_	_	_	_	_	_	_	_	m.53467|c14103_g1_i1:3-332(+)	5prime_partial	_
c14108_g1	gi|115458180|ref|NP_001052690.1|	Os04g0401800 [Oryza sativa Japonica Group]	0	0.89	gi|73621911|sp|Q38961.1|SNM1_ARATH	RecName: Full=DNA cross-link repair protein SNM1; Short=AtSNM1 [Arabidopsis thaliana]	0	0.84	39947.LOC_Os04g32930.1	DNA cross-link repair 1A protein, putative, expressed	COG1236	_	_	GO:0016787|hydrolase activity;	GO:0008152|metabolic process;	_	K15340	DCLRE1A, SNM1A, PSO2	_	m.53407|c14108_g1_i1:552-1448(-);m.53408|c14108_g1_i1:2-604(-)	5prime_partial;3prime_partial	PF12706.2|Lactamase_B_2|Beta-lactamase superfamily domain|m.53407:171-291;PF07522.9|DRMBL|DNA repair metallo-beta-lactamase|m.53408:87-191
c14111_g1	gi|255539571|ref|XP_002510850.1|	conserved hypothetical protein [Ricinus communis]	2e-29	0.6	_	_	_	_	_	_	_	_	_	_	_	GO:0009507|chloroplast;	_	_	_	m.53374|c14111_g1_i1:3-515(-)	3prime_partial	_
c1413_g1	gi|312837920|gb|ADR01107.1|	catalase 3 [Brassica rapa]	4e-43	1	gi|21903384|sp|Q42547.3|CATA3_ARATH	RecName: Full=Catalase-3 [Arabidopsis thaliana]	1e-44	1	_	_	_	_	_	GO:0020037|heme binding;GO:0046872|metal ion binding;GO:0004096|catalase activity;	GO:0015947|methane metabolic process;GO:0055114|oxidation-reduction process;GO:0006979|response to oxidative stress;GO:0006568|tryptophan metabolic process;	_	K03781	katE, CAT, catB, srpA	path:ko00380;path:ko00630;path:ko01110;path:ko04068;path:ko04146;path:ko05014	_	_	_
c1414_g1	gi|672131733|ref|XP_008789432.1|	PREDICTED: putative F-box protein PP2-B12 [Phoenix dactylifera]	8e-43	0.66	gi|75249762|sp|Q949S5.1|P2B11_ARATH	RecName: Full=F-box protein PP2-B11; AltName: Full=Protein PHLOEM PROTEIN 2-LIKE B11; Short=AtPP2-B11; AltName: Full=SKP1-interacting partner 12 [Arabidopsis thali	2e-34	0.65	_	_	_	_	_	_	_	_	_	_	_	m.3908|c1414_g1_i1:139-840(-)	5prime_partial	PF14299.1|PP2|Phloem protein 2|m.3908:91-189
c1419_g1	gi|359487194|ref|XP_002269779.2|	PREDICTED: putative disease resistance protein RGA3-like [Vitis vinifera]	0	0.58	gi|46576968|sp|Q7XBQ9.1|RGA2_SOLBU	RecName: Full=Disease resistance protein RGA2; AltName: Full=Blight resistance protein RPI; AltName: Full=RGA2-blb [Solanum bulbocastanum]	1e-31	0.55	_	_	_	_	_	_	_	_	_	_	_	m.3995|c1419_g1_i1:485-2146(-)	5prime_partial	PF12799.2|LRR_4|Leucine Rich repeats (2 copies)|m.3995:198-235;PF00931.17|NB-ARC|NB-ARC domain|m.3995:4-75;PF00560.28|LRR_1|Leucine Rich Repeat|m.3995:198-218;PF00560.28|LRR_1|Leucine Rich Repeat|m.3995:243-263;PF00560.28|LRR_1|Leucine Rich Repeat|m.3995:406-427;PF13504.1|LRR_7|Leucine rich repeat|m.3995:197-212;PF13504.1|LRR_7|Leucine rich repeat|m.3995:220-235;PF13504.1|LRR_7|Leucine rich repea…
c14190_g1	gi|147819609|emb|CAN69815.1|	hypothetical protein VITISV_010421 [Vitis vinifera]	5e-26	0.72	_	_	_	_	_	_	_	_	_	GO:0005488|binding;	_	_	_	_	_	_	_	_
c1420_g1	gi|590574156|ref|XP_007012323.1|	Eukaryotic translation initiation factor 4A1 [Theobroma cacao]	1e-31	1	gi|2500518|sp|Q40465.1|IF411_TOBAC	RecName: Full=Eukaryotic initiation factor 4A-11; Short=eIF-4A-11; AltName: Full=ATP-dependent RNA helicase eIF4A-11	2e-33	1	_	_	_	_	_	GO:0005524|ATP binding;GO:0003676|nucleic acid binding;GO:0008026|ATP-dependent helicase activity;	GO:0046686|response to cadmium ion;GO:0006200|ATP catabolic process;	GO:0048046|apoplast;GO:0009506|plasmodesma;GO:0005774|vacuolar membrane;GO:0009505|plant-type cell wall;GO:0005730|nucleolus;GO:0005829|cytosol;GO:0005886|plasma membrane;	K03257	EIF4A	path:ko03013	_	_	_
c14207_g1	gi|218188469|gb|EEC70896.1|	hypothetical protein OsI_02438 [Oryza sativa Indica Group]	5e-07	0.8	_	_	_	_	_	_	_	_	_	_	_	_	_	_	_	_	_	_
c14211_g1	gi|672158638|ref|XP_008799061.1|	PREDICTED: acyl-coenzyme A thioesterase 13-like [Phoenix dactylifera]	5e-41	0.74	gi|23396819|sp|Q9CQR4.1|ACO13_MOUSE	RecName: Full=Acyl-coenzyme A thioesterase 13; Short=Acyl-CoA thioesterase 13; AltName: Full=Thioesterase superfamily member 2; Contains: RecName: Full=Acyl-coenzy	3e-14	0.62	4558.Sb06g017150.1	hypothetical protein	_	KOG3328	_	_	_	_	K17362	ACOT13	_	m.53430|c14211_g1_i1:619-1149(-)	5prime_partial	PF03061.17|4HBT|Thioesterase superfamily|m.53430:84-159
c14212_g1	gi|222622036|gb|EEE56168.1|	hypothetical protein OsJ_05086 [Oryza sativa Japonica Group]	3e-06	0.55	_	_	_	_	_	_	_	_	_	_	_	_	_	_	_	m.53388|c14212_g1_i1:2-826(+)	5prime_partial	PF13966.1|zf-RVT|zinc-binding in reverse transcriptase|m.53388:119-203
c14239_g1	gi|297609054|ref|NP_001062597.2|	Os09g0121600 [Oryza sativa Japonica Group]	0	0.87	gi|13124684|sp|P04146.3|COPIA_DROME	RecName: Full=Copia protein; AltName: Full=Gag-int-pol protein; Contains: RecName: Full=Copia VLP protein; Contains: RecName: Full=Copia protease [Drosophila melan	2e-34	0.57	_	_	_	_	_	GO:0008270|zinc ion binding;GO:0003676|nucleic acid binding;	GO:0015074|DNA integration;	_	_	_	_	m.53500|c14239_g1_i1:1-696(+)	5prime_partial	_
c14241_g1	gi|672171997|ref|XP_008806080.1|	PREDICTED: upstream activation factor subunit UAF30 [Phoenix dactylifera]	2e-31	0.82	_	_	_	_	39946.BGIOSIBCE029072	Os09g0133000	_	KOG1946	_	_	_	_	_	_	_	_	_	_
c14254_g1	gi|514760892|ref|XP_004964652.1|	PREDICTED: shikimate O-hydroxycinnamoyltransferase-like [Setaria italica]	5e-44	0.66	gi|75171902|sp|Q9FNP9.1|AGCT_ARATH	RecName: Full=Agmatine coumaroyltransferase [Arabidopsis thaliana]	4e-06	0.49	_	_	_	_	_	_	_	_	K13065	E2.3.1.133, HCT	path:ko00940;path:ko00941;path:ko00945;path:ko01100;path:ko01110	m.53498|c14254_g1_i1:2-556(-)	internal	PF02458.10|Transferase|Transferase family|m.53498:17-181
c14258_g1	gi|460366814|ref|XP_004229273.1|	PREDICTED: putative F-box/LRR-repeat protein At3g18150-like [Solanum lycopersicum]	1e-08	0.86	gi|322510026|sp|Q9SJ32.2|FDL15_ARATH	RecName: Full=Putative F-box/FBD/LRR-repeat protein At2g05300 [Arabidopsis thaliana]	7e-08	0.82	_	_	_	_	_	_	_	_	_	_	_	_	_	_
c1426_g1	gi|112430755|gb|ABI18156.1|	hexokinase [Helianthus annuus]	4e-19	0.75	gi|11386887|sp|Q9SQ76.1|HXK2_SOLTU	RecName: Full=Hexokinase-2; AltName: Full=StHK2 [Solanum tuberosum]	6e-18	0.72	_	_	_	_	_	GO:0000166|nucleotide binding;GO:0016301|kinase activity;GO:0016773|phosphotransferase activity, alcohol group as acceptor;	GO:0016310|phosphorylation;GO:0005975|carbohydrate metabolic process;	_	K00844	HK	path:ko00010;path:ko00051;path:ko00052;path:ko00500;path:ko00520;path:ko00521;path:ko00524;path:ko01100;path:ko01110;path:ko01120;path:ko01200;path:ko04066;path:ko04910;path:ko04930;path:ko04973	_	_	_
c14269_g1	gi|475529913|gb|EMT07828.1|	Pathogenesis-related protein 1 [Aegilops tauschii]	4e-07	0.89	_	_	_	_	_	_	_	_	_	_	GO:0006952|defense response;GO:0009607|response to biotic stimulus;	_	_	_	_	_	_	_
c1427_g1	gi|449455960|ref|XP_004145718.1|	PREDICTED: uncharacterized protein LOC101209049 [Cucumis sativus]	6e-18	0.77	_	_	_	_	_	_	_	_	_	_	_	_	_	_	_	m.3843|c1427_g1_i1:1-480(+)	internal	_
c14271_g1	gi|221327783|gb|ACM17599.1|	F-box family-4 [Oryza sativa Indica Group]	1e-05	0.67	_	_	_	_	_	_	_	_	_	_	_	_	_	_	_	_	_	_
c1428_g1	gi|672170023|ref|XP_008805060.1|	PREDICTED: putative disease resistance protein RGA3 [Phoenix dactylifera]	6e-19	0.74	_	_	_	_	_	_	_	_	_	_	_	_	_	_	_	_	_	_
c14287_g1	gi|565472634|ref|XP_006294119.1|	hypothetical protein CARUB_v10023115mg [Capsella rubella]	4e-17	0.68	_	_	_	_	_	_	_	_	_	GO:0004674|protein serine/threonine kinase activity;	GO:0009069|serine family amino acid metabolic process;GO:0046777|protein autophosphorylation;	_	_	_	_	m.53460|c14287_g1_i1:290-604(+)	3prime_partial	_
c14288_g1	gi|102139993|gb|ABF70128.1|	glycosyl transferase family 14 protein [Musa balbisiana]	0	0.85	_	_	_	_	_	_	_	_	_	GO:0008375|acetylglucosaminyltransferase activity;	GO:0008152|metabolic process;	GO:0016020|membrane;	_	_	_	m.53449|c14288_g1_i1:11-508(-)	complete	PF02485.16|Branch|Core-2/I-Branching enzyme|m.53449:1-80
c1429_g1	gi|115476648|ref|NP_001061920.1|	Os08g0442900 [Oryza sativa Japonica Group]	4e-26	0.6	gi|2493240|sp|O10341.1|Y091_NPVOP	RecName: Full=Uncharacterized 29.3 kDa protein [Orgyia pseudotsugata multiple nucleopolyhedrovirus]	2e-15	0.35	_	_	_	_	_	_	_	_	_	_	_	m.3902|c1429_g1_i1:3-728(+)	5prime_partial	_
c14291_g1	gi|672136046|ref|XP_008791704.1|	PREDICTED: uncharacterized protein LOC103708522 [Phoenix dactylifera]	1e-44	0.77	_	_	_	_	4558.Sb06g023890.1	hypothetical protein	_	_	NOG231501;NOG227306;NOG295023	_	_	_	_	_	_	m.53508|c14291_g1_i1:2-496(+)	internal	PF12681.2|Glyoxalase_2|Glyoxalase-like domain|m.53508:30-142;PF00903.20|Glyoxalase|Glyoxalase/Bleomycin resistance protein/Dioxygenase superfamily|m.53508:21-141
c14297_g1	gi|470141126|ref|XP_004306286.1|	PREDICTED: uncharacterized mitochondrial protein AtMg00810-like [Fragaria vesca subsp. vesca]	3e-24	0.88	_	_	_	_	3702.AT4G04290.1-P	transposable element gene; copia-like retrotransposon family, has a 1.8e-94 P-value blast ma [...]	_	KOG0017	_	GO:0003964|RNA-directed DNA polymerase activity;GO:0003676|nucleic acid binding;	GO:0015074|DNA integration;GO:0006278|RNA-dependent DNA replication;	_	_	_	_	_	_	_
c14297_g2	gi|470141126|ref|XP_004306286.1|	PREDICTED: uncharacterized mitochondrial protein AtMg00810-like [Fragaria vesca subsp. vesca]	6e-34	0.87	gi|45477041|sp|P92519.1|M810_ARATH	RecName: Full=Uncharacterized mitochondrial protein AtMg00810; AltName: Full=ORF240b (mitochondrion) [Arabidopsis thaliana]	1e-14	0.78	3702.AT4G04290.1-P	transposable element gene; copia-like retrotransposon family, has a 1.8e-94 P-value blast ma [...]	_	KOG0017	_	GO:0003676|nucleic acid binding;	GO:0015074|DNA integration;	_	_	_	_	_	_	_
c14299_g1	gi|672186846|ref|XP_008813185.1|	PREDICTED: probable transcription factor KAN4 [Phoenix dactylifera]	8e-34	0.65	gi|75333971|sp|Q9FJV5.1|KAN4_ARATH	RecName: Full=Probable transcription factor KAN4; AltName: Full=Protein ABERRANT TESTA SHAPE; AltName: Full=Protein KANADI 4 [Arabidopsis thaliana]	2e-32	0.88	59689.fgenesh2_kg.8__589__AT5G42630.1	annotation not avaliable	_	KOG1601	_	GO:0003677|DNA binding;GO:0003682|chromatin binding;	_	GO:0000785|chromatin;	_	_	_	m.53482|c14299_g1_i1:118-609(+)	3prime_partial	PF00249.26|Myb_DNA-binding|Myb-like DNA-binding domain|m.53482:110-161
c14308_g1	gi|672115617|ref|XP_008780951.1|	PREDICTED: isoflavone 2'-hydroxylase-like [Phoenix dactylifera]	1e-18	0.77	gi|5915853|sp|O81973.1|C93A3_SOYBN	RecName: Full=Cytochrome P450 93A3; AltName: Full=Cytochrome P450 CP5 [Glycine max]	2e-10	0.56	_	_	_	_	_	GO:0005488|binding;GO:0016491|oxidoreductase activity;	_	_	_	_	_	m.53434|c14308_g1_i1:1-372(-)	internal	PF00067.17|p450|Cytochrome P450|m.53434:69-123
c1431_g1	gi|514708773|ref|XP_004951621.1|	PREDICTED: ethylene-responsive transcription factor 3-like [Setaria italica]	3e-36	0.63	gi|57012873|sp|Q9LDE4.1|ERF83_ARATH	RecName: Full=Ethylene-responsive transcription factor 7; Short=AtERF7; AltName: Full=Ethylene-responsive element-binding factor 7; Short=EREBP-7 [Arabidopsis thal	2e-26	0.82	_	_	_	_	_	_	_	_	K09286	EREBP	_	m.3832|c1431_g1_i1:256-801(+)	complete	PF00847.15|AP2|AP2 domain|m.3832:13-63
c14318_g1	gi|488594651|ref|XP_004482538.1|	PREDICTED: uncharacterized protein LOC101444772, partial [Dasypus novemcinctus]	0	0.99	_	_	_	_	28377.ENSACAP00000004018	annotation not avaliable	_	_	NOG116924;NOG271870	_	_	_	K09228	KRAB	_	_	_	_
c14324_g1	gi|672123916|ref|XP_008785328.1|	PREDICTED: uncharacterized protein LOC103703992 [Phoenix dactylifera]	0	0.74	_	_	_	_	_	_	_	_	_	_	_	_	_	_	_	m.53464|c14324_g1_i1:3-764(+)	internal	_
c14328_g1	gi|672158656|ref|XP_008799071.1|	PREDICTED: pentatricopeptide repeat-containing protein At3g26540 [Phoenix dactylifera]	8e-36	0.86	gi|75273843|sp|Q9LRV2.1|PP256_ARATH	RecName: Full=Pentatricopeptide repeat-containing protein At3g26540 [Arabidopsis thaliana]	3e-20	0.69	_	_	_	_	_	_	_	GO:0009536|plastid;	_	_	_	m.53456|c14328_g1_i1:227-550(-)	5prime_partial	_
c14331_g1	gi|667826235|ref|XP_007777288.1|	ATP synthase subunit alpha, mitochondrial [Coniosporium apollinis CBS 100218]	0	1	gi|584806|sp|P37211.1|ATPA_NEUCR	RecName: Full=ATP synthase subunit alpha, mitochondrial; Flags: Precursor [Neurospora crassa OR74A]	0	0.98	_	_	_	_	_	GO:0005524|ATP binding;GO:0046933|proton-transporting ATP synthase activity, rotational mechanism;GO:0046961|proton-transporting ATPase activity, rotational mechanism;	GO:0006119|oxidative phosphorylation;GO:0015986|ATP synthesis coupled proton transport;GO:0015991|ATP hydrolysis coupled proton transport;	GO:0045261|proton-transporting ATP synthase complex, catalytic core F(1);	K02132	ATPeF1A, ATP5A1, ATP1	path:ko00190;path:ko01100;path:ko05010;path:ko05012;path:ko05016	m.53368|c14331_g1_i1:3-314(-)	internal	PF00306.22|ATP-synt_ab_C|ATP synthase alpha/beta chain, C terminal domain|m.53368:18-95
c14338_g1	gi|573949755|ref|XP_006657175.1|	PREDICTED: putative ribonuclease H protein At1g65750-like [Oryza brachyantha]	1e-11	0.55	_	_	_	_	_	_	_	_	_	_	_	_	_	_	_	m.53505|c14338_g1_i1:160-555(-)	complete	_
c14348_g1	gi|514774273|ref|XP_004967941.1|	PREDICTED: isoflavone reductase homolog IRL-like [Setaria italica]	4e-19	0.88	gi|1708421|sp|P52580.1|IFRH_MAIZE	RecName: Full=Isoflavone reductase homolog IRL [Zea mays]	1e-20	0.84	_	_	_	_	_	GO:0016491|oxidoreductase activity;	GO:0006950|response to stress;GO:0055114|oxidation-reduction process;	GO:0005737|cytoplasm;	_	_	_	_	_	_
c14349_g1	gi|414881137|tpg|DAA58268.1|	TPA: hypothetical protein ZEAMMB73_789175 [Zea mays]	2e-07	0.88	gi|12585492|sp|Q9SWE7.1|VATE_CITLI	RecName: Full=V-type proton ATPase subunit E; Short=V-ATPase subunit E; AltName: Full=ClVE-1; AltName: Full=Vacuolar proton pump subunit E	5e-09	0.94	_	_	_	_	_	_	_	_	K02150	ATPeV1E, ATP6E	path:ko00190;path:ko01100;path:ko04145;path:ko04721;path:ko04966;path:ko05110;path:ko05120;path:ko05323	_	_	_
c1435_g1	gi|326531302|dbj|BAK05002.1|	predicted protein [Hordeum vulgare subsp. vulgare]	0	0.68	gi|37078126|sp|O23116.1|EIL3_ARATH	RecName: Full=ETHYLENE INSENSITIVE 3-like 3 protein [Arabidopsis thaliana]	0	0.67	_	_	_	_	_	_	_	_	K14514	EIN3	path:ko04075	m.3887|c1435_g1_i1:133-1371(-)	5prime_partial	PF04873.8|EIN3|Ethylene insensitive 3|m.3887:68-351
c14372_g1	gi|672207539|ref|XP_008779735.1|	PREDICTED: putative disease resistance RPP13-like protein 1, partial [Phoenix dactylifera]	1e-33	0.68	gi|29839649|sp|Q9LRR4.1|R13L1_ARATH	RecName: Full=Putative disease resistance RPP13-like protein 1 [Arabidopsis thaliana]	5e-24	0.57	_	_	_	_	_	_	_	_	_	_	_	m.53423|c14372_g1_i1:1-480(+)	internal	PF00931.17|NB-ARC|NB-ARC domain|m.53423:1-77
c14387_g1	gi|242063502|ref|XP_002453040.1|	hypothetical protein SORBIDRAFT_04g037220 [Sorghum bicolor]	1e-12	0.76	gi|75174802|sp|Q9LMN7.1|WAK5_ARATH	RecName: Full=Wall-associated receptor kinase 5; Flags: Precursor [Arabidopsis thaliana]	9e-11	0.62	_	_	_	_	_	GO:0000166|nucleotide binding;GO:0004672|protein kinase activity;GO:0043167|ion binding;	_	_	_	_	_	_	_	_
c14396_g1	gi|573958927|ref|XP_006661665.1|	PREDICTED: probable disease resistance protein At1g58602-like isoform X1 [Oryza brachyantha]	4e-30	0.53	_	_	_	_	_	_	_	_	_	_	_	_	_	_	_	m.53411|c14396_g1_i1:1-1794(+)	5prime_partial	PF00931.17|NB-ARC|NB-ARC domain|m.53411:2-184
c1440_g1	gi|573956586|ref|XP_006660522.1|	PREDICTED: protein TPX2-like [Oryza brachyantha]	2e-43	0.91	_	_	_	_	39947.LOC_Os09g13650.1	microtubule-associated protein, putative, expressed	_	_	NOG220206	_	GO:0007067|mitotic nuclear division;	GO:0005874|microtubule;GO:0005819|spindle;	_	_	_	m.3862|c1440_g1_i1:2-532(-)	internal	PF06886.6|TPX2|Targeting protein for Xklp2 (TPX2)|m.3862:69-125
c14408_g1	gi|295807776|emb|CAY39873.1|	phosphoenolpyruvate carobxylase [Cyperus nipponicus]	0	1	gi|231684|sp|Q01647.1|CAPP1_FLAPR	RecName: Full=Phosphoenolpyruvate carboxylase; Short=PEPC; Short=PEPCase	0	0.89	4558.Sb07g014960.1	hypothetical protein	COG2352	_	_	GO:0032440|2-alkenal reductase [NAD(P)] activity;GO:0008964|phosphoenolpyruvate carboxylase activity;	GO:0016036|cellular response to phosphate starvation;GO:0019643|reductive tricarboxylic acid cycle;GO:0006094|gluconeogenesis;GO:0051262|protein tetramerization;GO:0006099|tricarboxylic acid cycle;	GO:0048046|apoplast;GO:0005829|cytosol;	K01595	ppc	path:ko00620;path:ko00680;path:ko00710;path:ko00720;path:ko01100;path:ko01120;path:ko01200	m.53453|c14408_g1_i1:168-1595(-)	5prime_partial	PF00311.12|PEPcase|Phosphoenolpyruvate carboxylase|m.53453:3-475
c14415_g1	gi|672133074|ref|XP_008790140.1|	PREDICTED: pentatricopeptide repeat-containing protein At4g30825, chloroplastic [Phoenix dactylifera]	0	0.81	gi|223635625|sp|O65567.2|PP342_ARATH	RecName: Full=Pentatricopeptide repeat-containing protein At4g30825, chloroplastic; Flags: Precursor [Arabidopsis thaliana]	0	0.76	_	_	_	_	_	_	GO:0007049|cell cycle;	GO:0005634|nucleus;	_	_	_	m.53387|c14415_g1_i1:2-1006(+)	internal	PF13041.1|PPR_2|PPR repeat family|m.53387:106-153;PF01535.15|PPR|PPR repeat|m.53387:40-69;PF01535.15|PPR|PPR repeat|m.53387:80-104;PF01535.15|PPR|PPR repeat|m.53387:110-139;PF01535.15|PPR|PPR repeat|m.53387:145-174;PF13812.1|PPR_3|Pentatricopeptide repeat domain|m.53387:40-71;PF13812.1|PPR_3|Pentatricopeptide repeat domain|m.53387:80-106;PF13812.1|PPR_3|Pentatricopeptide repeat domain|m.53387:110…
c14417_g1	gi|672159622|ref|XP_008799577.1|	PREDICTED: aspartic proteinase-like protein 2 [Phoenix dactylifera]	5e-34	0.93	gi|118572746|sp|Q9S9K4.2|ASPL2_ARATH	RecName: Full=Aspartic proteinase-like protein 2; Flags: Precursor [Arabidopsis thaliana]	3e-25	0.77	_	_	_	_	_	GO:0004190|aspartic-type endopeptidase activity;	GO:0006508|proteolysis;	_	_	_	_	_	_	_
c14419_g1	gi|460370543|ref|XP_004231112.1|	PREDICTED: protein gamma response 1-like [Solanum lycopersicum]	3e-14	0.64	gi|259016242|sp|Q9ZRT1.2|GR1_ARATH	RecName: Full=Protein gamma response 1; AltName: Full=COM1/SAE2-like protein; AltName: Full=Protein gamma response I [Arabidopsis thaliana]	1e-09	0.73	_	_	_	_	_	_	_	_	_	_	_	m.53509|c14419_g1_i1:35-370(+)	3prime_partial	_
c14423_g1	gi|586768884|ref|XP_006856085.1|	hypothetical protein AMTR_s00059p00123280 [Amborella trichopoda]	1e-32	0.67	gi|118573108|sp|Q8VZ80.2|PLT5_ARATH	RecName: Full=Polyol transporter 5; AltName: Full=Protein POLYOL TRANSPORTER 5; Short=AtPLT5; AltName: Full=Sugar-proton symporter PLT5 [Arabidopsis thaliana]	4e-29	0.62	_	_	_	_	_	GO:0005215|transporter activity;	GO:0006810|transport;	_	_	_	_	m.53404|c14423_g1_i1:2-436(+)	internal	PF00083.19|Sugar_tr|Sugar (and other) transporter|m.53404:4-141
c14426_g1	gi|672170973|ref|XP_008805558.1|	PREDICTED: 2-C-methyl-D-erythritol 2,4-cyclodiphosphate synthase, chloroplastic-like [Phoenix dactylifera]	0	0.87	gi|75255331|sp|Q6EPN6.1|ISPF_ORYSJ	RecName: Full=2-C-methyl-D-erythritol 2,4-cyclodiphosphate synthase, chloroplastic; Short=MECDP-synthase; Short=MECPS; Short=MECS; Flags: Precursor [Oryza sativa Ja	0	0.89	39946.BGIOSIBCE008209	Os02g0680600	COG0245	_	_	GO:0046872|metal ion binding;GO:0008685|2-C-methyl-D-erythritol 2,4-cyclodiphosphate synthase activity;	GO:0016117|carotenoid biosynthetic process;GO:0019288|isopentenyl diphosphate biosynthetic process, methylerythritol 4-phosphate pathway;GO:0015995|chlorophyll biosynthetic process;	GO:0009570|chloroplast stroma;	K01770	ispF	path:ko00900;path:ko01100;path:ko01110	m.53378|c14426_g1_i1:270-959(+)	complete	PF02542.11|YgbB|YgbB family|m.53378:73-228
c14449_g1	gi|186461211|gb|ACC78283.1|	putative laccase [Rosa hybrid cultivar]	3e-33	0.92	gi|75325499|sp|Q6Z8L2.1|LAC9_ORYSJ	RecName: Full=Putative laccase-9; AltName: Full=Benzenediol:oxygen oxidoreductase 9; AltName: Full=Diphenol oxidase 9; AltName: Full=Urishiol oxidase 9; Flags: Prec	1e-32	0.88	_	_	_	_	_	GO:0052716|hydroquinone:oxygen oxidoreductase activity;GO:0005507|copper ion binding;	GO:0046274|lignin catabolic process;GO:0055114|oxidation-reduction process;	GO:0048046|apoplast;	_	_	_	_	_	_
c14456_g1	gi|587930990|gb|EXC18089.1|	Dof zinc finger protein [Morus notabilis]	5e-17	0.69	gi|55583796|sp|O80928.1|DOF24_ARATH	RecName: Full=Dof zinc finger protein DOF2.4; Short=AtDOF2.4 [Arabidopsis thaliana]	7e-16	0.75	_	_	_	_	_	GO:0003677|DNA binding;	GO:0006355|regulation of transcription, DNA-templated;	_	_	_	_	m.53483|c14456_g1_i1:2-502(+)	5prime_partial	PF02701.10|zf-Dof|Dof domain, zinc finger|m.53483:1-39
c1447_g1	gi|643724788|gb|KDP33989.1|	hypothetical protein JCGZ_07560 [Jatropha curcas]	1e-43	0.83	gi|38257777|sp|Q9M088.1|E135_ARATH	RecName: Full=Glucan endo-1,3-beta-glucosidase 5; AltName: Full=(1-)3)-beta-glucan endohydrolase 5; Short=(1-)3)-beta-glucanase 5; AltName: Full=Beta-1,3-endoglucan	8e-31	0.74	_	_	_	_	_	GO:0004553|hydrolase activity, hydrolyzing O-glycosyl compounds;	GO:0005975|carbohydrate metabolic process;	_	_	_	_	m.3912|c1447_g1_i1:1-351(-)	internal	PF07983.8|X8|X8 domain|m.3912:18-87
c14471_g1	gi|475594554|gb|EMT22729.1|	Defensin Tk-AMP-D2 [Aegilops tauschii]	1e-22	0.77	gi|11387188|sp|P82659.1|DFSD2_HELAN	RecName: Full=Defensin SD2; AltName: Full=Flower-specific gamma-thionin; Flags: Precursor	4e-17	0.71	_	_	_	_	_	_	_	_	_	_	_	_	_	_
c14472_g1	gi|672201044|ref|XP_008778031.1|	PREDICTED: putative disease resistance protein At1g50180 [Phoenix dactylifera]	0	0.68	gi|75261543|sp|Q6L403.1|R1B17_SOLDE	RecName: Full=Putative late blight resistance protein homolog R1B-17	5e-36	0.57	_	_	_	_	_	_	_	_	K13457	RPM1, RPS3	path:ko04626	m.53397|c14472_g1_i1:1-651(+)	internal	PF00931.17|NB-ARC|NB-ARC domain|m.53397:3-170
c14477_g1	gi|147770129|emb|CAN76610.1|	hypothetical protein VITISV_040102 [Vitis vinifera]	2e-12	0.85	gi|45477041|sp|P92519.1|M810_ARATH	RecName: Full=Uncharacterized mitochondrial protein AtMg00810; AltName: Full=ORF240b (mitochondrion) [Arabidopsis thaliana]	2e-06	0.64	_	_	_	_	_	GO:0008270|zinc ion binding;GO:0016758|transferase activity, transferring hexosyl groups;GO:0003676|nucleic acid binding;	GO:0015074|DNA integration;	_	_	_	_	_	_	_
c1448_g1	gi|357160478|ref|XP_003578778.1|	PREDICTED: 2-dehydro-3-deoxyphosphooctonate aldolase-like [Brachypodium distachyon]	0	0.92	gi|20532134|sp|Q9AV97.2|KDSA1_ARATH	RecName: Full=2-dehydro-3-deoxyphosphooctonate aldolase 1; AltName: Full=3-deoxy-D-manno-octulosonic acid 8-phosphate synthase; AltName: Full=KDO-8-phosphate synth	0	0.92	4558.Sb08g006770.2	annotation not avaliable	COG2877	_	_	GO:0008676|3-deoxy-8-phosphooctulonate synthase activity;	GO:0009103|lipopolysaccharide biosynthetic process;	GO:0005829|cytosol;	K01627	kdsA	path:ko00540;path:ko01100	m.3964|c1448_g1_i1:70-513(+)	3prime_partial	PF00793.15|DAHP_synth_1|DAHP synthetase I family|m.3964:17-147
c14494_g2	gi|115464105|ref|NP_001055652.1|	Os05g0437300 [Oryza sativa Japonica Group]	2e-06	0.91	_	_	_	_	_	_	_	_	_	_	_	_	K14948	PTBP2, NPTB	_	_	_	_
c14515_g1	gi|357119034|ref|XP_003561251.1|	PREDICTED: spermidine synthase 1-like [Brachypodium distachyon]	0	0.87	gi|12229998|sp|Q9SMB1.1|SPD1_ORYSJ	RecName: Full=Spermidine synthase 1; Short=SPDSY 1; AltName: Full=Putrescine aminopropyltransferase 1 [Oryza sativa Japonica Group]	0	0.86	_	_	_	_	_	GO:0004766|spermidine synthase activity;	GO:0006525|arginine metabolic process;GO:0019482|beta-alanine metabolic process;GO:0008295|spermidine biosynthetic process;GO:0006560|proline metabolic process;	GO:0005886|plasma membrane;	K00797	speE, SRM	path:ko00270;path:ko00330;path:ko00410;path:ko00480;path:ko01100	m.53503|c14515_g1_i1:1-411(+)	internal	PF01564.12|Spermine_synth|Spermine/spermidine synthase|m.53503:43-137
c1452_g1	gi|473960265|gb|EMS51063.1|	UDP-glycosyltransferase 76E11 [Triticum urartu]	9e-15	0.64	_	_	_	_	_	_	_	_	_	_	_	_	_	_	_	m.3886|c1452_g1_i1:2-352(-)	internal	_
c14545_g1	gi|38606535|emb|CAE06013.3|	OSJNBa0016O02.23 [Oryza sativa Japonica Group]	0	0.72	gi|218526158|sp|Q9M1V3.2|PP296_ARATH	RecName: Full=Pentatricopeptide repeat-containing protein At3g63370 [Arabidopsis thaliana]	4e-45	0.65	_	_	_	_	_	_	_	GO:0009536|plastid;	_	_	_	m.53511|c14545_g1_i1:1-639(-)	internal	PF01535.15|PPR|PPR repeat|m.53511:7-33;PF01535.15|PPR|PPR repeat|m.53511:35-64;PF01535.15|PPR|PPR repeat|m.53511:136-166;PF13041.1|PPR_2|PPR repeat family|m.53511:32-70;PF13041.1|PPR_2|PPR repeat family|m.53511:134-181;PF13812.1|PPR_3|Pentatricopeptide repeat domain|m.53511:34-67;PF13812.1|PPR_3|Pentatricopeptide repeat domain|m.53511:138-168;PF12854.2|PPR_1|PPR repeat|m.53511:33-60
c14550_g1	gi|326533462|dbj|BAK05262.1|	predicted protein [Hordeum vulgare subsp. vulgare]	2e-28	0.88	gi|635552620|sp|Q8W1Y3.2|KP1_ARATH	RecName: Full=Kinesin KP1; AltName: Full=Kinesin-like protein 1; Short=AtKP1 [Arabidopsis thaliana]	9e-24	0.79	_	_	_	_	_	GO:0003677|DNA binding;GO:0005524|ATP binding;GO:0008017|microtubule binding;GO:0003777|microtubule motor activity;	GO:0007018|microtubule-based movement;GO:0009060|aerobic respiration;GO:0000723|telomere maintenance;	GO:0045298|tubulin complex;GO:0000784|nuclear chromosome, telomeric region;GO:0005874|microtubule;GO:0005739|mitochondrion;GO:0005871|kinesin complex;	K10406	KIFC2_3	_	_	_	_
c14554_g1	gi|242044938|ref|XP_002460340.1|	hypothetical protein SORBIDRAFT_02g026680 [Sorghum bicolor]	4e-32	0.82	_	_	_	_	4558.Sb02g026680.1	hypothetical protein	_	_	NOG254286	GO:0005509|calcium ion binding;	_	_	K02183	CALM	path:ko04014;path:ko04015;path:ko04020;path:ko04022;path:ko04024;path:ko04070;path:ko04114;path:ko04261;path:ko04270;path:ko04626;path:ko04713;path:ko04720;path:ko04722;path:ko04728;path:ko04740;path:ko04744;path:ko04745;path:ko04750;path:ko04910;path:ko04912;path:ko04915;path:ko04916;path:ko04921;path:ko04970;path:ko04971;path:ko05010;path:ko05031;path:ko05034;path:ko05133;path:ko05152;path:ko05…	m.53399|c14554_g1_i1:2-394(+)	5prime_partial	PF00036.27|EF-hand_1|EF hand|m.53399:55-81;PF13202.1|EF-hand_5|EF hand|m.53399:57-78;PF13202.1|EF-hand_5|EF hand|m.53399:97-112;PF13405.1|EF-hand_6|EF-hand domain|m.53399:55-81;PF13833.1|EF-hand_8|EF-hand domain pair|m.53399:43-76;PF13833.1|EF-hand_8|EF-hand domain pair|m.53399:68-111
c14555_g1	gi|62632825|gb|AAX89383.1|	NB-LRR type disease resistance protein Rps1-k-2 [Glycine max]	2e-07	0.64	_	_	_	_	_	_	_	_	_	_	_	_	_	_	_	_	_	_
c14567_g1	gi|567167833|ref|XP_006398207.1|	hypothetical protein EUTSA_v10001039mg [Eutrema salsugineum]	3e-43	1	_	_	_	_	_	_	_	_	_	_	_	_	_	_	_	_	_	_
c14578_g1	gi|672118191|ref|XP_008782297.1|	PREDICTED: probable transcription factor GLK2 [Phoenix dactylifera]	7e-06	0.79	_	_	_	_	_	_	_	_	_	_	_	_	_	_	_	_	_	_
c14580_g1	gi|629077821|gb|KCW45180.1|	hypothetical protein EUGRSUZ_L01191, partial [Eucalyptus grandis]	9e-44	0.74	gi|281185491|sp|Q8VZG8.3|Y4885_ARATH	RecName: Full=Probable LRR receptor-like serine/threonine-protein kinase At4g08850; Flags: Precursor [Arabidopsis thaliana]	2e-39	0.67	_	_	_	_	_	GO:0000166|nucleotide binding;GO:0004672|protein kinase activity;	GO:0006468|protein phosphorylation;	GO:0016020|membrane;	_	_	_	m.53426|c14580_g1_i1:3-470(-)	internal	PF12799.2|LRR_4|Leucine Rich repeats (2 copies)|m.53426:83-119;PF12799.2|LRR_4|Leucine Rich repeats (2 copies)|m.53426:106-146;PF00560.28|LRR_1|Leucine Rich Repeat|m.53426:35-54;PF00560.28|LRR_1|Leucine Rich Repeat|m.53426:60-78;PF00560.28|LRR_1|Leucine Rich Repeat|m.53426:107-128;PF00560.28|LRR_1|Leucine Rich Repeat|m.53426:132-152;PF13855.1|LRR_8|Leucine rich repeat|m.53426:83-142;PF13516.1|LRR…
c14582_g1	gi|242043266|ref|XP_002459504.1|	hypothetical protein SORBIDRAFT_02g005700 [Sorghum bicolor]	9e-27	0.86	gi|34395733|sp|Q9SSG3.2|HIPL1_ARATH	RecName: Full=HIPL1 protein; Flags: Precursor [Arabidopsis thaliana]	2e-25	0.84	_	_	_	_	_	GO:0016901|oxidoreductase activity, acting on the CH-OH group of donors, quinone or similar compound as acceptor;GO:0048038|quinone binding;	GO:0005975|carbohydrate metabolic process;GO:0055114|oxidation-reduction process;	_	_	_	_	_	_	_
c14585_g1	gi|629092365|gb|KCW58360.1|	hypothetical protein EUGRSUZ_H01044, partial [Eucalyptus grandis]	3e-44	0.65	gi|29427830|sp|Q8LPB4.1|PSKR1_DAUCA	RecName: Full=Phytosulfokine receptor 1; Short=DcPSKR1; AltName: Full=Phytosulfokine LRR receptor kinase 1; Flags: Precursor [Daucus carota]	2e-15	0.58	_	_	_	_	_	_	_	_	_	_	_	m.53441|c14585_g1_i1:2-619(+)	5prime_partial	PF13855.1|LRR_8|Leucine rich repeat|m.53441:55-95;PF00560.28|LRR_1|Leucine Rich Repeat|m.53441:60-78;PF00560.28|LRR_1|Leucine Rich Repeat|m.53441:84-101;PF13516.1|LRR_6|Leucine Rich repeat|m.53441:59-80;PF13516.1|LRR_6|Leucine Rich repeat|m.53441:83-98
c14587_g1	gi|218195212|gb|EEC77639.1|	hypothetical protein OsI_16631 [Oryza sativa Indica Group]	0	0.61	_	_	_	_	_	_	_	_	_	GO:0000166|nucleotide binding;	GO:0050896|response to stimulus;	_	K13459	RPS2	path:ko04626	m.53418|c14587_g1_i1:2-784(-)	internal	_
c14588_g1	gi|514756121|ref|XP_004963450.1|	PREDICTED: uncharacterized protein LOC101786830 [Setaria italica]	4e-31	0.68	gi|73620050|sp|Q69VG1.1|CIGR1_ORYSJ	RecName: Full=Chitin-inducible gibberellin-responsive protein 1 [Oryza sativa Japonica Group]	2e-14	0.52	_	_	_	_	_	_	_	_	_	_	_	m.53370|c14588_g1_i1:3-410(-)	internal	PF03514.9|GRAS|GRAS domain family|m.53370:2-136
c14594_g1	gi|573917447|ref|XP_006646366.1|	PREDICTED: receptor-like protein kinase FERONIA-like, partial [Oryza brachyantha]	0	0.93	gi|75337066|sp|Q9SCZ4.1|FERON_ARATH	RecName: Full=Receptor-like protein kinase FERONIA; AltName: Full=Protein SIRENE; Flags: Precursor [Arabidopsis thaliana]	0	0.9	39947.LOC_Os01g56330.1	TKL_IRAK_CrRLK1L-1.5 - The CrRLK1L-1 subfamily has homology to the CrRLK1L homolog, expressed	COG0515	_	_	GO:0004713|protein tyrosine kinase activity;GO:0004674|protein serine/threonine kinase activity;GO:0005524|ATP binding;	GO:0009069|serine family amino acid metabolic process;GO:0006468|protein phosphorylation;	GO:0016023|cytoplasmic membrane-bounded vesicle;	_	_	_	m.53513|c14594_g1_i1:3-878(+)	internal	PF07714.12|Pkinase_Tyr|Protein tyrosine kinase|m.53513:100-291;PF00069.20|Pkinase|Protein kinase domain|m.53513:100-292
c1460_g1	gi|52353504|gb|AAU44070.1|	putative inositol-1,4,5-trisphosphate 5-phosphatase [Oryza sativa Japonica Group]	4e-18	0.76	_	_	_	_	_	_	_	_	_	_	_	_	_	_	_	_	_	_
c14620_g1	gi|672127176|ref|XP_008787050.1|	PREDICTED: UBA and UBX domain-containing protein At4g15410-like [Phoenix dactylifera]	1e-07	0.61	gi|75146011|sp|Q7Y175.1|UBAX1_ARATH	RecName: Full=UBA and UBX domain-containing protein At4g15410 [Arabidopsis thaliana]	3e-07	0.65	_	_	_	_	_	_	_	_	K14012	SHP1, UBX1, NSFL1C	path:ko04141	_	_	_
c14629_g1	gi|672124421|ref|XP_008785592.1|	PREDICTED: uncharacterized protein LOC103704178 [Phoenix dactylifera]	3e-19	0.56	_	_	_	_	_	_	_	_	_	_	_	_	_	_	_	m.53466|c14629_g1_i1:132-833(-)	5prime_partial	_
c14632_g1	gi|218189307|gb|EEC71734.1|	hypothetical protein OsI_04286 [Oryza sativa Indica Group]	2e-11	0.73	gi|118467|sp|P14721.1|DFRA_ANTMA	RecName: Full=Dihydroflavonol-4-reductase; Short=DFR; AltName: Full=Dihydrokaempferol 4-reductase	9e-09	0.73	_	_	_	_	_	_	_	_	_	_	_	_	_	_
c14639_g1	gi|359494981|ref|XP_002269138.2|	PREDICTED: putative disease resistance protein At3g14460-like [Vitis vinifera]	1e-06	0.49	_	_	_	_	_	_	_	_	_	_	_	_	_	_	_	m.53390|c14639_g1_i1:51-560(-)	5prime_partial	PF13504.1|LRR_7|Leucine rich repeat|m.53390:5-18;PF13504.1|LRR_7|Leucine rich repeat|m.53390:27-37;PF13504.1|LRR_7|Leucine rich repeat|m.53390:50-66;PF13504.1|LRR_7|Leucine rich repeat|m.53390:73-87;PF13504.1|LRR_7|Leucine rich repeat|m.53390:118-131
c14643_g1	gi|242092928|ref|XP_002436954.1|	hypothetical protein SORBIDRAFT_10g012190 [Sorghum bicolor]	5e-13	0.81	gi|119361079|sp|Q8S2W4.2|AGP23_ARATH	RecName: Full=Arabinogalactan peptide 23; Short=AG-peptide 23; Flags: Precursor [Arabidopsis thaliana]	4e-08	0.67	39947.LOC_Os06g21410.1	arabinogalactan peptide 23 precursor, putative, expressed	_	_	NOG270788;NOG237158	_	_	_	_	_	_	_	_	_
c14650_g1	gi|672151034|ref|XP_008797388.1|	PREDICTED: subtilisin-like protease SBT5.3 [Phoenix dactylifera]	7e-41	0.86	gi|71153243|sp|Q39547.1|CUCM1_CUCME	RecName: Full=Cucumisin; AltName: Allergen=Cuc m 1; Flags: Precursor [Cucumis melo]	9e-22	0.68	_	_	_	_	_	GO:0004252|serine-type endopeptidase activity;	GO:0006508|proteolysis;	_	_	_	_	m.53428|c14650_g1_i1:2-340(+)	internal	PF05922.11|Inhibitor_I9|Peptidase inhibitor I9|m.53428:4-50
c14655_g1	gi|672173843|ref|XP_008807061.1|	PREDICTED: uncharacterized protein LOC103719546 [Phoenix dactylifera]	2e-16	0.55	_	_	_	_	_	_	_	_	_	_	_	_	K11138	RIF1	_	m.53484|c14655_g1_i1:2-1147(+)	5prime_partial	_
c14659_g1	gi|514787681|ref|XP_004971392.1|	PREDICTED: uncharacterized protein LOC101754362 [Setaria italica]	0	0.73	_	_	_	_	_	_	_	_	_	_	_	GO:0016023|cytoplasmic membrane-bounded vesicle;	_	_	_	m.53400|c14659_g1_i1:2-976(+)	5prime_partial	PF06830.6|Root_cap|Root cap|m.53400:258-314
c14663_g1	gi|357128145|ref|XP_003565736.1|	PREDICTED: G-type lectin S-receptor-like serine/threonine-protein kinase At2g19130-like [Brachypodium distachyon]	0	0.83	gi|75099051|sp|O64477.1|Y2913_ARATH	RecName: Full=G-type lectin S-receptor-like serine/threonine-protein kinase At2g19130; Flags: Precursor [Arabidopsis thaliana]	0	0.78	15368.BRADI2G07310.1	annotation not avaliable	COG0515	KOG1187	_	GO:0005524|ATP binding;GO:0004674|protein serine/threonine kinase activity;	GO:0009069|serine family amino acid metabolic process;GO:0048544|recognition of pollen;GO:0006468|protein phosphorylation;	GO:0016020|membrane;GO:0005739|mitochondrion;	_	_	_	m.53413|c14663_g1_i1:2-730(-)	internal	PF00069.20|Pkinase|Protein kinase domain|m.53413:4-228;PF07714.12|Pkinase_Tyr|Protein tyrosine kinase|m.53413:2-170
c14666_g1	gi|672192271|ref|XP_008775725.1|	PREDICTED: nuclear transcription factor Y subunit C-2-like [Phoenix dactylifera]	2e-23	0.63	gi|84029365|sp|Q8LCG7.2|NFYC2_ARATH	RecName: Full=Nuclear transcription factor Y subunit C-2; Short=AtNF-YC-2; AltName: Full=Transcriptional activator HAP5B [Arabidopsis thaliana]	2e-17	0.75	3694.eugene3.00050333	hypothetical protein	_	KOG1657	_	GO:0005488|binding;	_	GO:0005634|nucleus;	K08066	NFYC	path:ko04612;path:ko05152	m.53420|c14666_g1_i1:683-1048(-)	5prime_partial	_
c1468_g1	gi|242043812|ref|XP_002459777.1|	hypothetical protein SORBIDRAFT_02g010455 [Sorghum bicolor]	0	0.56	_	_	_	_	_	_	_	_	_	_	_	_	K10742	DNA2	path:ko03030	m.3932|c1468_g1_i1:95-1723(-)	5prime_partial	PF00078.22|RVT_1|Reverse transcriptase (RNA-dependent DNA polymerase)|m.3932:429-542;PF14529.1|Exo_endo_phos_2|Endonuclease-reverse transcriptase|m.3932:32-152;PF03372.18|Exo_endo_phos|Endonuclease/Exonuclease/phosphatase family|m.3932:33-149
c14689_g1	gi|148562441|gb|ABQ88334.1|	lipid transfer protein [Capsicum annuum]	7e-39	0.72	gi|112697|sp|P14009.1|14KD_DAUCA	RecName: Full=14 kDa proline-rich protein DC2.15; Flags: Precursor	7e-31	0.65	4558.Sb06g024800.1	hypothetical protein	_	_	NOG242002;NOG297321	_	_	_	_	_	_	m.53425|c14689_g1_i1:202-555(-);m.53424|c14689_g1_i1:212-619(+)	complete;complete	PF14547.1|Hydrophob_seed|Hydrophobic seed protein|m.53424:51-135;PF00234.17|Tryp_alpha_amyl|Protease inhibitor/seed storage/LTP family|m.53424:56-134
c1470_g1	gi|242066640|ref|XP_002454609.1|	hypothetical protein SORBIDRAFT_04g034250 [Sorghum bicolor]	1e-21	0.65	gi|313471768|sp|O65238.2|Y5537_ARATH	RecName: Full=G-type lectin S-receptor-like serine/threonine-protein kinase At5g35370; Flags: Precursor [Arabidopsis thaliana]	2e-09	0.74	_	_	_	_	_	_	_	_	_	_	_	m.3884|c1470_g1_i1:2-403(+)	internal	_
c14730_g1	gi|672111708|ref|XP_008802059.1|	PREDICTED: (+)-neomenthol dehydrogenase [Phoenix dactylifera]	6e-27	0.85	gi|75293116|sp|Q6WAU1.1|IPIPR_MENPI	RecName: Full=(-)-isopiperitenone reductase	1e-07	0.67	_	_	_	_	_	GO:0016491|oxidoreductase activity;	GO:0055114|oxidation-reduction process;	_	_	_	_	_	_	_
c14740_g1	gi|567881527|ref|XP_006433322.1|	hypothetical protein CICLE_v10001688mg [Citrus clementina]	0	0.87	_	_	_	_	_	_	_	_	_	_	_	GO:0009507|chloroplast;	_	_	_	m.53478|c14740_g1_i1:3-464(-)	internal	PF09353.5|DUF1995|Domain of unknown function (DUF1995)|m.53478:11-133
c14746_g1	gi|474246662|gb|EMS60009.1|	putative NADP-dependent oxidoreductase P1 [Triticum urartu]	5e-24	0.85	gi|75206691|sp|Q9SLN8.1|DBR_TOBAC	RecName: Full=2-alkenal reductase (NADP(+)-dependent); AltName: Full=Alkenal double bound reductase; AltName: Full=Allylic alcohol dehydrogenase 1; Short=allyl-ADH1;	6e-23	0.81	_	_	_	_	_	GO:0032440|2-alkenal reductase [NAD(P)] activity;GO:0008270|zinc ion binding;	GO:0055114|oxidation-reduction process;	_	K07119	K07119	_	_	_	_
c14747_g1	gi|672204109|ref|XP_008778826.1|	PREDICTED: putative disease resistance protein RGA4 [Phoenix dactylifera]	2e-32	0.7	gi|29839649|sp|Q9LRR4.1|R13L1_ARATH	RecName: Full=Putative disease resistance RPP13-like protein 1 [Arabidopsis thaliana]	1e-20	0.59	_	_	_	_	_	_	_	_	_	_	_	m.53506|c14747_g1_i1:1-453(+)	internal	PF00931.17|NB-ARC|NB-ARC domain|m.53506:53-151
c14747_g2	gi|672208120|ref|XP_008780061.1|	PREDICTED: putative disease resistance protein RGA4, partial [Phoenix dactylifera]	1e-18	0.67	gi|29839649|sp|Q9LRR4.1|R13L1_ARATH	RecName: Full=Putative disease resistance RPP13-like protein 1 [Arabidopsis thaliana]	9e-11	0.58	_	_	_	_	_	_	_	_	_	_	_	m.53507|c14747_g2_i1:2-346(+)	internal	PF00931.17|NB-ARC|NB-ARC domain|m.53507:64-115
c14755_g1	gi|672112760|ref|XP_008807485.1|	PREDICTED: uncharacterized protein LOC103719835 [Phoenix dactylifera]	6e-35	0.94	_	_	_	_	_	_	_	_	_	_	_	_	_	_	_	_	_	_
c14784_g1	gi|242073720|ref|XP_002446796.1|	hypothetical protein SORBIDRAFT_06g022840 [Sorghum bicolor]	2e-22	0.84	gi|75296501|sp|Q7XUA6.1|PIP23_ORYSJ	RecName: Full=Probable aquaporin PIP2-3; AltName: Full=OsPIP2;3; AltName: Full=Plasma membrane intrinsic protein 2-3 [Oryza sativa Japonica Group]	4e-23	0.84	_	_	_	_	_	GO:0015250|water channel activity;	GO:0006833|water transport;GO:0009414|response to water deprivation;GO:0009624|response to nematode;GO:0009737|response to abscisic acid;	GO:0009506|plasmodesma;GO:0016021|integral component of membrane;GO:0009507|chloroplast;	K09872	PIP	_	_	_	_
c14803_g1	gi|357125184|ref|XP_003564275.1|	PREDICTED: probable beta-1,3-galactosyltransferase 19-like [Brachypodium distachyon]	4e-27	0.97	gi|221271942|sp|Q8GXG6.2|B3GTH_ARATH	RecName: Full=Probable beta-1,3-galactosyltransferase 17 [Arabidopsis thaliana]	3e-24	0.9	_	_	_	_	_	GO:0030246|carbohydrate binding;GO:0035250|UDP-galactosyltransferase activity;	GO:0018258|protein O-linked glycosylation via hydroxyproline;GO:0010405|arabinogalactan protein metabolic process;	GO:0005794|Golgi apparatus;GO:0016021|integral component of membrane;	_	_	_	_	_	_
c14813_g1	gi|357156810|ref|XP_003577583.1|	PREDICTED: LOW QUALITY PROTEIN: adenosylhomocysteinase-like [Brachypodium distachyon]	2e-36	0.93	gi|417745|sp|P32112.1|SAHH_WHEAT	RecName: Full=Adenosylhomocysteinase; Short=AdoHcyase; AltName: Full=S-adenosyl-L-homocysteine hydrolase	4e-38	0.92	_	_	_	_	_	GO:0004013|adenosylhomocysteinase activity;GO:0005507|copper ion binding;	GO:0006730|one-carbon metabolic process;GO:0016441|posttranscriptional gene silencing;GO:0006555|methionine metabolic process;GO:0006346|methylation-dependent chromatin silencing;GO:0009793|embryo development ending in seed dormancy;	GO:0048046|apoplast;GO:0009506|plasmodesma;GO:0005774|vacuolar membrane;GO:0005829|cytosol;GO:0005886|plasma membrane;	K01251	E3.3.1.1, ahcY	path:ko00270;path:ko01100	_	_	_
c14831_g1	gi|306922334|dbj|BAJ17667.1|	flavanone 3-hydroxylase [Gynura bicolor]	6e-38	0.91	gi|729505|sp|Q06942.1|FL3H_MALDO	RecName: Full=Naringenin,2-oxoglutarate 3-dioxygenase; AltName: Full=FHT; AltName: Full=Flavanone-3-hydroxylase; Short=F3H	2e-38	0.89	3694.grail3.19938000101	annotation not avaliable	_	KOG0143	_	GO:0016706|oxidoreductase activity, acting on paired donors, with incorporation or reduction of molecular oxygen, 2-oxoglutarate as one donor, and incorporation of one atom each of oxygen into both donors;	GO:0055114|oxidation-reduction process;	_	K00475	E1.14.11.9	path:ko00941;path:ko01100;path:ko01110	m.53450|c14831_g1_i1:3-410(+)	internal	PF14226.1|DIOX_N|non-haem dioxygenase in morphine synthesis N-terminal|m.53450:10-84
c1484_g1	gi|456331024|ref|YP_007476384.1|	Rpl36 (chloroplast) [Trithuria Rpl36 (chloroplast) [Trithuria inconspicua]	2e-08	0.92	gi|24212235|sp|Q9BBQ2.1|RK36_LOTJA	RecName: Full=50S ribosomal protein L36, chloroplastic (chloroplast) [Lotus japonicus]	2e-09	0.89	29760.GSVIVG00012663001	RecName: Full=50S ribosomal protein L36, chloroplastic;	_	_	NOG130225	GO:0003735|structural constituent of ribosome;	GO:0042254|ribosome biogenesis;GO:0006412|translation;	GO:0005840|ribosome;GO:0009507|chloroplast;	K02919	RP-L36, MRPL36, rpmJ	path:ko03010	_	_	_
c14859_g1	gi|326522378|dbj|BAK07651.1|	predicted protein [Hordeum vulgare subsp. vulgare]	7e-14	0.76	gi|83288232|sp|Q9FZ22.1|GPAT2_ARATH	RecName: Full=Probable glycerol-3-phosphate acyltransferase 2; Short=AtGPAT2 [Arabidopsis thaliana]	2e-11	0.74	_	_	_	_	_	_	_	_	K13508	GPAT	path:ko00561;path:ko00564;path:ko01100	_	_	_
c14882_g1	gi|672173829|ref|XP_008807054.1|	PREDICTED: uncharacterized hydrolase YNR064C [Phoenix dactylifera]	3e-18	0.85	_	_	_	_	_	_	_	_	_	GO:0016787|hydrolase activity;	GO:0008152|metabolic process;	GO:0009941|chloroplast envelope;GO:0009570|chloroplast stroma;	_	_	_	m.53452|c14882_g1_i1:1-390(+)	5prime_partial	_
c149_g1	gi|374975453|gb|AFA27814.1|	NADH-plastoquinone oxidoreductase subunit 1, partial [Sparganium eurycarpum]	5e-10	0.79	gi|239984608|sp|P06254.3|NU1C_TOBAC	RecName: Full=NAD(P)H-quinone oxidoreductase subunit 1, chloroplastic; AltName: Full=NAD(P)H dehydrogenase subunit 1; Short=NDH subunit 1; AltName: Full=NADH-plast	2e-05	0.96	_	_	_	_	_	GO:0016491|oxidoreductase activity;	GO:0055114|oxidation-reduction process;	GO:0016021|integral component of membrane;GO:0009536|plastid;	_	_	_	_	_	_
c14902_g1	gi|218188857|gb|EEC71284.1|	hypothetical protein OsI_03297 [Oryza sativa Indica Group]	0	0.76	_	_	_	_	15368.BRADI2G46740.1	annotation not avaliable	_	_	NOG257235	_	_	GO:0016020|membrane;	_	_	_	m.53433|c14902_g1_i1:2-796(+)	5prime_partial	PF04654.7|DUF599|Protein of unknown function, DUF599|m.53433:22-247
c14924_g1	gi|530278058|gb|AGT16103.1|	hypothetical protein SHCRBa_134_J05_F_240 [Saccharum hybrid cultivar R570]	7e-38	0.85	gi|75174256|sp|Q9LGE3.1|FLP1_ORYSJ	RecName: Full=Flowering-promoting factor 1-like protein 1; AltName: Full=FPF1-like protein 1; AltName: Full=Protein ROOT ARCHITECTURE ASSOCIATED 1; Short=OsRAA1 [Or	6e-39	0.86	4558.Sb03g009910.1	hypothetical protein	_	_	NOG276388	GO:0005515|protein binding;GO:0005525|GTP binding;	GO:0009733|response to auxin;GO:2000280|regulation of root development;GO:0045841|negative regulation of mitotic metaphase/anaphase transition;	GO:0072686|mitotic spindle;GO:0005634|nucleus;GO:0005737|cytoplasm;	_	_	_	m.53475|c14924_g1_i1:1-312(-)	3prime_partial	_
c14944_g1	gi|475544313|gb|EMT10308.1|	Protein SRG1 [Aegilops tauschii]	3e-17	0.8	gi|221272207|sp|A2A1A0.1|NCS1_COPJA	RecName: Full=S-norcoclaurine synthase 1; Short=CjNCS1	2e-10	0.66	_	_	_	_	_	GO:0016706|oxidoreductase activity, acting on paired donors, with incorporation or reduction of molecular oxygen, 2-oxoglutarate as one donor, and incorporation of one atom each of oxygen into both donors;	GO:0055114|oxidation-reduction process;	_	_	_	_	_	_	_
c14949_g1	gi|573926765|ref|XP_006650906.1|	PREDICTED: ankyrin repeat domain-containing protein 2-like [Oryza brachyantha]	0	0.78	gi|73622119|sp|Q9SAR5.2|AKR2_ARATH	RecName: Full=Ankyrin repeat domain-containing protein 2; Short=AtAKR2 [Arabidopsis thaliana]	0	0.74	39947.LOC_Os03g63480.1	ankyrin repeat domain containing protein, expressed	COG0666	KOG0504	_	_	_	_	_	_	_	m.53401|c14949_g1_i1:480-1514(+)	complete	PF12796.2|Ank_2|Ankyrin repeats (3 copies)|m.53401:220-281;PF12796.2|Ank_2|Ankyrin repeats (3 copies)|m.53401:285-338;PF13637.1|Ank_4|Ankyrin repeats (many copies)|m.53401:222-273;PF13637.1|Ank_4|Ankyrin repeats (many copies)|m.53401:253-306;PF13637.1|Ank_4|Ankyrin repeats (many copies)|m.53401:287-338;PF00023.25|Ank|Ankyrin repeat|m.53401:253-284;PF00023.25|Ank|Ankyrin repeat|m.53401:286-316;PF1…
c14955_g1	gi|414588270|tpg|DAA38841.1|	TPA: peptide transporter PTR2 [Zea mays]	6e-40	0.8	gi|310947329|sp|Q8GXN2.2|PTR47_ARATH	RecName: Full=Protein NRT1/ PTR FAMILY 7.2; Short=AtNPF7.2; AltName: Full=Nitrate transporter 1.8 [Arabidopsis thaliana]	1e-13	0.56	15368.BRADI4G21110.1	annotation not avaliable	_	KOG1237	_	GO:0005215|transporter activity;	GO:0006810|transport;	GO:0016020|membrane;	_	_	_	m.53376|c14955_g1_i1:3-374(-)	internal	PF00854.16|PTR2|POT family|m.53376:2-71
c14955_g2	gi|414588270|tpg|DAA38841.1|	TPA: peptide transporter PTR2 [Zea mays]	1e-33	0.81	gi|310947329|sp|Q8GXN2.2|PTR47_ARATH	RecName: Full=Protein NRT1/ PTR FAMILY 7.2; Short=AtNPF7.2; AltName: Full=Nitrate transporter 1.8 [Arabidopsis thaliana]	2e-13	0.62	_	_	_	_	_	GO:0005215|transporter activity;	GO:0006810|transport;	GO:0016020|membrane;	_	_	_	m.53377|c14955_g2_i1:3-305(-)	internal	_
c1497_g1	gi|326513236|dbj|BAK06858.1|	predicted protein [Hordeum vulgare subsp. vulgare]	1e-07	0.59	_	_	_	_	_	_	_	_	_	_	_	_	_	_	_	_	_	_
c14975_g1	gi|672161138|ref|XP_008800372.1|	PREDICTED: probable inactive receptor kinase At1g27190 [Phoenix dactylifera]	2e-22	0.77	gi|51338834|sp|Q9SYQ8.3|CLV1_ARATH	RecName: Full=Receptor protein kinase CLAVATA1; Flags: Precursor [Arabidopsis thaliana]	7e-06	0.69	_	_	_	_	_	_	_	GO:0016023|cytoplasmic membrane-bounded vesicle;	_	_	_	_	_	_
c14976_g1	gi|659085574|ref|XP_008443493.1|	PREDICTED: putative cyclic nucleotide-gated ion channel 18 [Cucumis melo]	9e-39	0.64	gi|38503238|sp|Q9SJA4.2|CNG14_ARATH	RecName: Full=Probable cyclic nucleotide-gated ion channel 14; AltName: Full=Cyclic nucleotide- and calmodulin-regulated ion channel 14 [Arabidopsis thaliana]	2e-34	0.78	_	_	_	_	_	GO:0005249|voltage-gated potassium channel activity;	GO:0071805|potassium ion transmembrane transport;	GO:0008076|voltage-gated potassium channel complex;	K05391	CNGF	path:ko04626	m.53417|c14976_g1_i1:1-540(+)	5prime_partial	_
c1498_g1	gi|527189821|gb|EPS61321.1|	hypothetical protein M569_13477, partial [Genlisea aurea]	7e-21	0.89	_	_	_	_	39946.BGIOSIBCE034626	Putative uncharacterized protein	_	_	NOG293787	GO:0003735|structural constituent of ribosome;	GO:0042254|ribosome biogenesis;GO:0006412|translation;	GO:0005840|ribosome;	_	_	_	_	_	_
c14986_g1	gi|657948006|ref|XP_008392761.1|	PREDICTED: uncharacterized protein LOC103454946 [Malus domestica]	0	0.91	gi|130582|sp|P10978.1|POLX_TOBAC	RecName: Full=Retrovirus-related Pol polyprotein from transposon TNT 1-94; Includes: RecName: Full=Protease; Includes: RecName: Full=Reverse transcriptase; Includes:	1e-30	0.72	_	_	_	_	_	GO:0008270|zinc ion binding;GO:0003676|nucleic acid binding;	GO:0015074|DNA integration;	_	K05674	ABCC10	path:ko02010	_	_	_
c1500_g1	gi|3036953|dbj|BAA25395.1|	light harvesting chlorophyll a/b-binding protein [Nicotiana sylvestris]	0	1	gi|115812|sp|P27491.1|CB27_TOBAC	RecName: Full=Chlorophyll a-b binding protein 7, chloroplastic; AltName: Full=LHCII type I CAB-7; Short=LHCP; Flags: Precursor	0	1	15368.BRADI4G07380.1	annotation not avaliable	_	_	NOG220557;NOG232049	GO:0046872|metal ion binding;GO:0016168|chlorophyll binding;	GO:0018298|protein-chromophore linkage;GO:0009765|photosynthesis, light harvesting;	GO:0009535|chloroplast thylakoid membrane;GO:0009523|photosystem II;GO:0016021|integral component of membrane;GO:0009522|photosystem I;	K08912	LHCB1	path:ko00196;path:ko01100	m.3852|c1500_g1_i1:3-419(-)	internal	PF00504.16|Chloroa_b-bind|Chlorophyll A-B binding protein|m.3852:3-139
c15004_g1	gi|672124981|ref|XP_008785895.1|	PREDICTED: protein MKS1-like [Phoenix dactylifera]	1e-26	0.84	gi|110279050|sp|Q8LGD5.2|MKS1_ARATH	RecName: Full=Protein MKS1; AltName: Full=Protein MAP kinase 4 substrate 1 [Arabidopsis thaliana]	8e-18	0.71	_	_	_	_	_	_	_	_	_	_	_	_	_	_
c15012_g1	gi|147783627|emb|CAN68148.1|	hypothetical protein VITISV_035665 [Vitis vinifera]	1e-26	0.78	gi|42558966|sp|P93290.1|M240_ARATH	RecName: Full=Uncharacterized mitochondrial protein AtMg00240; AltName: Full=ORF111a (mitochondrion) [Arabidopsis thaliana]	4e-06	0.77	_	_	_	_	_	GO:0005488|binding;GO:0016772|transferase activity, transferring phosphorus-containing groups;	GO:0008152|metabolic process;	_	_	_	_	m.46310|c15012_g1_i1:2-298(+)	internal	_
c15020_g1	gi|475613139|gb|EMT28660.1|	hypothetical protein F775_42898 [Aegilops tauschii]	6e-22	0.75	_	_	_	_	_	_	_	_	_	_	_	_	K14488	SAUR	path:ko04075	m.46295|c15020_g1_i1:118-462(-)	5prime_partial	PF02519.9|Auxin_inducible|Auxin responsive protein|m.46295:23-98
c15029_g1	gi|672191243|ref|XP_008775458.1|	PREDICTED: bidirectional sugar transporter SWEET2a-like isoform X1 [Phoenix dactylifera]	6e-34	0.98	gi|75105779|sp|Q5JJY5.1|SWT2A_ORYSJ	RecName: Full=Bidirectional sugar transporter SWEET2a; Short=OsSWEET2a; Flags: Precursor [Oryza sativa Japonica Group]	6e-31	0.89	_	_	_	_	_	_	_	_	K15382	SLC50A, SWEET	_	_	_	_
c1503_g1	gi|139424506|ref|YP_001129471.1|	EBNA-1 [Human herpesvirus 4 type 2]	1e-31	0.53	gi|123863003|sp|Q1HVF7.1|EBNA1_EBVA8	RecName: Full=Epstein-Barr nuclear antigen 1; Short=EBNA-1; Short=EBV nuclear antigen 1 [Epstein-barr virus strain ag876]	2e-33	0.53	_	_	_	_	_	_	GO:0050794|regulation of cellular process;GO:0034645|cellular macromolecule biosynthetic process;GO:0090304|nucleic acid metabolic process;GO:0016032|viral process;	_	_	_	_	m.3881|c1503_g1_i1:3-452(+)	5prime_partial	_
c15033_g2	gi|596051607|ref|XP_007220639.1|	hypothetical protein PRUPE_ppa002684mg [Prunus persica]	8e-08	0.71	gi|75183593|sp|Q9M358.1|UVSSA_ARATH	RecName: Full=UV-stimulated scaffold protein A homolog [Arabidopsis thaliana]	2e-06	0.67	_	_	_	_	_	_	_	_	_	_	_	_	_	_
c15064_g1	gi|449469371|ref|XP_004152394.1|	PREDICTED: 3-isopropylmalate dehydratase small subunit-like [Cucumis sativus]	1e-09	0.94	gi|75217097|sp|Q9ZW85.1|LEUD3_ARATH	RecName: Full=3-isopropylmalate dehydratase small subunit 3; AltName: Full=AtLEUD3; AltName: Full=Isopropylmalate isomerase small subunit 3; Flags: Precursor [Arab	1e-10	0.89	_	_	_	_	_	GO:0003861|3-isopropylmalate dehydratase activity;	GO:0009099|valine biosynthetic process;GO:0009098|leucine biosynthetic process;GO:0009651|response to salt stress;GO:0009097|isoleucine biosynthetic process;	GO:0009570|chloroplast stroma;GO:0009316|3-isopropylmalate dehydratase complex;	K01704	leuD	path:ko00290;path:ko00660;path:ko01100;path:ko01110;path:ko01210;path:ko01230	_	_	_
c1513_g1	gi|326527497|dbj|BAK08023.1|	predicted protein [Hordeum vulgare subsp. vulgare]	2e-26	0.69	gi|126078|sp|P09444.1|LEA34_GOSHI	RecName: Full=Late embryogenesis abundant protein D-34; Short=LEA D-34	3e-19	0.7	_	_	_	_	_	_	_	_	_	_	_	m.3993|c1513_g1_i1:111-695(+)	complete	PF04927.7|SMP|Seed maturation protein|m.3993:63-122;PF04927.7|SMP|Seed maturation protein|m.3993:133-191
c15139_g1	gi|672132008|ref|XP_008789577.1|	PREDICTED: putative ripening-related protein 1 [Phoenix dactylifera]	5e-31	0.87	gi|75144815|sp|Q7XVA8.2|RIP1_ORYSJ	RecName: Full=Putative ripening-related protein 1; Flags: Precursor [Oryza sativa Japonica Group]	2e-30	0.84	39946.BGIOSIBCE014787	Putative ripening-related protein 1 precursor	_	_	NOG273383	_	_	_	_	_	_	_	_	_
c15173_g1	gi|672118307|ref|XP_008782361.1|	PREDICTED: probable receptor-like protein kinase At5g39020, partial [Phoenix dactylifera]	4e-31	0.88	gi|313471776|sp|Q3ECH2.2|Y1670_ARATH	RecName: Full=Probable receptor-like protein kinase At1g67000; Flags: Precursor [Arabidopsis thaliana]	3e-23	0.77	_	_	_	_	_	GO:0004674|protein serine/threonine kinase activity;GO:0005524|ATP binding;	GO:0009069|serine family amino acid metabolic process;GO:0006468|protein phosphorylation;	GO:0016023|cytoplasmic membrane-bounded vesicle;	K04730	IRAK1	path:ko04064;path:ko04210;path:ko04620;path:ko04722;path:ko05133;path:ko05140;path:ko05142;path:ko05145;path:ko05152;path:ko05162;path:ko05169	_	_	_
c15201_g1	gi|470126169|ref|XP_004299065.1|	PREDICTED: endonuclease 2-like [Fragaria vesca subsp. vesca]	2e-27	0.65	gi|75155534|sp|Q8LDW6.1|ENDO3_ARATH	RecName: Full=Endonuclease 3; Short=AtENDO3; AltName: Full=Deoxyribonuclease ENDO3; AltName: Full=Single-stranded-nucleate endonuclease ENDO3; Flags: Precursor [Ar	1e-28	0.63	_	_	_	_	_	GO:0004519|endonuclease activity;	GO:0090304|nucleic acid metabolic process;	_	_	_	_	m.46228|c15201_g1_i1:1-405(+)	5prime_partial	PF02265.11|S1-P1_nuclease|S1/P1 Nuclease|m.46228:1-123
c15206_g1	gi|672159148|ref|XP_008799330.1|	PREDICTED: glutaredoxin-C1-like [Phoenix dactylifera]	2e-34	0.83	gi|75326792|sp|Q7G8Y5.1|GRXC1_ORYSJ	RecName: Full=Glutaredoxin-C1 [Oryza sativa Japonica Group]	3e-33	0.81	4558.Sb03g014790.1	hypothetical protein	_	KOG1752	_	GO:0015035|protein disulfide oxidoreductase activity;GO:0009055|electron carrier activity;	GO:0055114|oxidation-reduction process;GO:0045454|cell redox homeostasis;	_	K03676	grxC, GLRX, GLRX2	_	m.46232|c15206_g1_i1:121-432(+)	complete	PF00462.19|Glutaredoxin|Glutaredoxin|m.46232:13-76
c15210_g1	gi|672118803|ref|XP_008782622.1|	PREDICTED: peroxidase P7-like [Phoenix dactylifera]	0	0.81	gi|26397801|sp|Q9FLC0.1|PER52_ARATH	RecName: Full=Peroxidase 52; Short=Atperox P52; AltName: Full=ATP49; Flags: Precursor [Arabidopsis thaliana]	0	0.74	3694.fgenesh4_pg.C_LG_XIII000524	hypothetical protein	_	_	NOG284495	GO:0020037|heme binding;GO:0046872|metal ion binding;GO:0004601|peroxidase activity;	GO:0071456|cellular response to hypoxia;GO:0055114|oxidation-reduction process;GO:0006979|response to oxidative stress;	GO:0048046|apoplast;GO:0005618|cell wall;GO:0005794|Golgi apparatus;GO:0005829|cytosol;	K00430	E1.11.1.7	path:ko00360;path:ko00940;path:ko01100;path:ko01110	m.46208|c15210_g1_i1:3-992(+)	5prime_partial	PF00141.18|peroxidase|Peroxidase|m.46208:50-291
c15238_g1	gi|672133724|ref|XP_008790494.1|	PREDICTED: pentatricopeptide repeat-containing protein At5g66520-like [Phoenix dactylifera]	1e-32	0.7	gi|20138131|sp|Q9FPQ6.1|GP1_CHLRE	RecName: Full=Vegetative cell wall protein gp1; AltName: Full=Hydroxyproline-rich glycoprotein 1; Flags: Precursor [Chlamydomonas reinhardtii]	3e-10	0.53	_	_	_	_	_	_	_	_	_	_	_	m.46262|c15238_g1_i1:96-584(+)	3prime_partial	_
c15246_g1	gi|643735180|gb|KDP41821.1|	hypothetical protein JCGZ_26839 [Jatropha curcas]	0	0.68	gi|75274423|sp|Q9LW20.1|SKL1_ARATH	RecName: Full=Probable inactive shikimate kinase like 1, chloroplastic; Short=AtSKL1; Flags: Precursor [Arabidopsis thaliana]	0	0.68	3694.estExt_fgenesh4_pg.C_880051	shikimate kinase (EC:2.7.1.71)	COG0703	_	_	_	GO:0009657|plastid organization;	_	K00891	E2.7.1.71, aroK, aroL	path:ko00400;path:ko01100;path:ko01110;path:ko01230	m.46212|c15246_g1_i1:143-973(-)	complete	PF01202.17|SKI|Shikimate kinase|m.46212:95-231
c15251_g1	gi|672128408|ref|XP_008787690.1|	PREDICTED: crossover junction endonuclease MUS81 [Phoenix dactylifera]	0	0.68	gi|75252152|sp|Q5W9E7.1|MUS81_ARATH	RecName: Full=Crossover junction endonuclease MUS81; AltName: Full=Protein MMS AND UV SENSITIVE 81; Short=AtMUS81 [Arabidopsis thaliana]	8e-45	0.71	3694.fgenesh4_pg.C_LG_III001654	hypothetical protein	COG1948	_	_	_	GO:0044763|single-organism cellular process;GO:0006310|DNA recombination;	_	K08991	MUS81	path:ko03440;path:ko03460	m.46275|c15251_g1_i1:1-1155(+)	5prime_partial	PF02732.10|ERCC4|ERCC4 domain|m.46275:277-372
c15254_g1	gi|255954579|ref|XP_002568042.1|	Pc21g10070 [Penicillium rubens Wisconsin 54-1255]	0	0.99	gi|114555|sp|P23704.1|ATPB_NEUCR	RecName: Full=ATP synthase subunit beta, mitochondrial; Flags: Precursor [Neurospora crassa OR74A]	0	0.99	_	_	_	_	_	GO:0005524|ATP binding;GO:0046933|proton-transporting ATP synthase activity, rotational mechanism;GO:0046961|proton-transporting ATPase activity, rotational mechanism;	GO:0006119|oxidative phosphorylation;GO:0015986|ATP synthesis coupled proton transport;GO:0015991|ATP hydrolysis coupled proton transport;	GO:0045261|proton-transporting ATP synthase complex, catalytic core F(1);	K02133	ATPeF1B, ATP5B, ATP2	path:ko00190;path:ko01100;path:ko05010;path:ko05012;path:ko05016	m.46260|c15254_g1_i1:1-300(-)	3prime_partial	PF00006.20|ATP-synt_ab|ATP synthase alpha/beta family, nucleotide-binding domain|m.46260:2-64
c15273_g1	gi|672155344|ref|XP_008797737.1|	PREDICTED: uncharacterized protein LOC103712842 [Phoenix dactylifera]	2e-10	0.75	_	_	_	_	_	_	_	_	_	_	_	_	_	_	_	m.46211|c15273_g1_i1:1-333(+)	5prime_partial	_
c15278_g1	gi|573952526|ref|XP_006658538.1|	PREDICTED: 5-pentadecatrienyl resorcinol O-methyltransferase-like [Oryza brachyantha]	0	0.68	gi|403399690|sp|B6VJS4.2|ROMT_VITVI	RecName: Full=Trans-resveratrol di-O-methyltransferase; AltName: Full=Resveratrol O-methyltransferase; Short=ROMT; Short=VvROMT [Vitis vinifera]	3e-45	0.64	_	_	_	_	_	GO:0016740|transferase activity;	_	_	_	_	_	m.46296|c15278_g1_i1:1-561(-)	3prime_partial	PF00891.13|Methyltransf_2|O-methyltransferase|m.46296:1-165
c15300_g1	gi|514815931|ref|XP_004982713.1|	PREDICTED: protein Rf1, mitochondrial-like [Setaria italica]	9e-15	0.62	_	_	_	_	_	_	_	_	_	_	_	_	_	_	_	m.46298|c15300_g1_i1:2-460(-)	3prime_partial	PF01535.15|PPR|PPR repeat|m.46298:128-152
c15303_g1	gi|116779928|gb|ABK21482.1|	unknown [Picea sitchensis]	3e-06	0.82	_	_	_	_	_	_	_	_	_	_	_	_	_	_	_	_	_	_
c15318_g1	gi|672173238|ref|XP_008806743.1|	PREDICTED: probable glycerol-3-phosphate acyltransferase 3 [Phoenix dactylifera]	0	0.74	gi|83288233|sp|Q9SYJ2.1|GPAT3_ARATH	RecName: Full=Probable glycerol-3-phosphate acyltransferase 3; Short=AtGPAT3 [Arabidopsis thaliana]	0	0.75	_	_	_	_	_	_	_	_	K13508	GPAT	path:ko00561;path:ko00564;path:ko01100	m.46237|c15318_g1_i1:2-1006(+)	5prime_partial	PF01553.16|Acyltransferase|Acyltransferase|m.46237:127-236
c15333_g1	gi|597588413|ref|XP_007297263.1|	transaldolase [Marssonina brunnea f. sp. 'multigermtubi' MB_m1]	3e-19	0.93	gi|12230653|sp|O42700.2|TAL1_SCHPO	RecName: Full=Transaldolase [Schizosaccharomyces pombe 972h-]	5e-12	0.77	_	_	_	_	_	GO:0004801|sedoheptulose-7-phosphate:D-glyceraldehyde-3-phosphate glyceronetransferase activity;	GO:0006098|pentose-phosphate shunt;	GO:0005737|cytoplasm;	K00616	E2.2.1.2, talA, talB	path:ko00030;path:ko01100;path:ko01110;path:ko01120;path:ko01200;path:ko01230	_	_	_
c15360_g1	gi|255558170|ref|XP_002520112.1|	conserved hypothetical protein [Ricinus communis]	0	0.7	_	_	_	_	29760.GSVIVG00037015001	SubName: Full=Chromosome chr1 scaffold_84, whole genome shotgun sequence;	_	_	NOG12260	_	_	GO:0009535|chloroplast thylakoid membrane;	_	_	_	m.46224|c15360_g1_i1:109-723(+)	complete	PF03703.9|bPH_2|Bacterial PH domain|m.46224:108-178
c15377_g1	gi|115434196|ref|NP_001041856.1|	Os01g0117900 [Oryza sativa Japonica Group]	0	0.8	gi|75124023|sp|Q6J163.1|5NG4_PINTA	RecName: Full=Auxin-induced protein 5NG4	0	0.86	_	_	_	_	_	_	_	GO:0016020|membrane;GO:0016023|cytoplasmic membrane-bounded vesicle;	_	_	_	m.46204|c15377_g1_i1:2-538(+)	5prime_partial	PF00892.15|EamA|EamA-like transporter family|m.46204:8-135;PF03151.11|TPT|Triose-phosphate Transporter family|m.46204:12-132
c15379_g1	gi|643740190|gb|KDP45868.1|	hypothetical protein JCGZ_15312 [Jatropha curcas]	1e-12	0.67	gi|29839649|sp|Q9LRR4.1|R13L1_ARATH	RecName: Full=Putative disease resistance RPP13-like protein 1 [Arabidopsis thaliana]	1e-10	0.67	_	_	_	_	_	GO:0000166|nucleotide binding;	_	_	_	_	_	_	_	_
c1538_g1	gi|514777899|ref|XP_004968968.1|	PREDICTED: uncharacterized protein LOC101752600 [Setaria italica]	2e-14	0.7	_	_	_	_	15368.BRADI2G41200.1	annotation not avaliable	_	_	NOG249844	_	_	_	_	_	_	m.3989|c1538_g1_i1:133-459(-)	complete	_
c15394_g1	gi|672119289|ref|XP_008782879.1|	PREDICTED: squamosa promoter-binding-like protein 17 [Phoenix dactylifera]	7e-31	0.67	gi|160185574|sp|A3C057.2|SPL17_ORYSJ	RecName: Full=Squamosa promoter-binding-like protein 17	3e-23	0.77	_	_	_	_	_	_	_	_	_	_	_	m.46268|c15394_g1_i1:105-467(+)	3prime_partial	PF03110.9|SBP|SBP domain|m.46268:68-121
c15396_g1	gi|672164301|ref|XP_008802022.1|	PREDICTED: threonine--tRNA ligase, mitochondrial [Phoenix dactylifera]	1e-14	0.85	gi|27735258|sp|O04630.3|SYTM_ARATH	RecName: Full=Threonine--tRNA ligase, mitochondrial; AltName: Full=Threonyl-tRNA synthetase; Short=ThrRS; Flags: Precursor [Arabidopsis thaliana]	1e-12	0.66	_	_	_	_	_	GO:0000166|nucleotide binding;GO:0004812|aminoacyl-tRNA ligase activity;	GO:0006418|tRNA aminoacylation for protein translation;	GO:0016020|membrane;GO:0071944|cell periphery;GO:0044444|cytoplasmic part;	K01868	TARS, thrS	path:ko00970	_	_	_
c15419_g1	gi|357132358|ref|XP_003567797.1|	PREDICTED: probable lysine-specific demethylase JMJ14-like [Brachypodium distachyon]	1e-20	0.79	gi|75150630|sp|Q8GUI6.1|JMJ14_ARATH	RecName: Full=Probable lysine-specific demethylase JMJ14; AltName: Full=Jumonji domain-containing protein 14; AltName: Full=Jumonji domain-containing protein 4; Al	4e-10	0.59	_	_	_	_	_	GO:0008168|methyltransferase activity;	GO:0032259|methylation;	GO:0005634|nucleus;	K11446	JARID1	_	_	_	_
c1542_g1	gi|566200877|ref|XP_006376354.1|	UDP-glucoronosyl/UDP-glucosyl transferase family protein [Populus trichocarpa]	0	0.6	gi|75311137|sp|Q9LFJ8.1|U78D2_ARATH	RecName: Full=UDP-glycosyltransferase 78D2; AltName: Full=Anthocyanin 3-O-glucosyltransferase; AltName: Full=Flavonol 3-O-glucosyltransferase.; AltName: Full=UDP g	0	0.58	_	_	_	_	_	_	_	_	K10757	E2.4.1.91	path:ko00944;path:ko01100;path:ko01110	m.3859|c1542_g1_i1:199-1545(-)	complete	PF00201.13|UDPGT|UDP-glucoronosyl and UDP-glucosyl transferase|m.3859:56-410
c15463_g1	gi|357118209|ref|XP_003560850.1|	PREDICTED: transcription factor TGA2-like [Brachypodium distachyon]	8e-11	0.71	_	_	_	_	_	_	_	_	_	_	_	_	_	_	_	m.46281|c15463_g1_i1:18-419(-)	5prime_partial	_
c15470_g1	gi|147856198|emb|CAN80285.1|	hypothetical protein VITISV_026753 [Vitis vinifera]	1e-11	0.63	_	_	_	_	_	_	_	_	_	GO:0003676|nucleic acid binding;	GO:0015074|DNA integration;	_	_	_	_	m.46272|c15470_g1_i1:2-319(-)	internal	_
c15483_g1	gi|359474153|ref|XP_002279780.2|	PREDICTED: endoglucanase 1 isoform 1, partial [Vitis vinifera]	0	0.88	gi|121784|sp|P05522.1|GUN1_PERAE	RecName: Full=Endoglucanase 1; AltName: Full=Abscission cellulase 1; AltName: Full=Endo-1,4-beta-glucanase 1; Flags: Precursor	0	0.86	15368.BRADI4G33760.1	annotation not avaliable	_	_	NOG248814	GO:0008810|cellulase activity;	GO:0009835|fruit ripening;GO:0005982|starch metabolic process;GO:0030245|cellulose catabolic process;GO:0005985|sucrose metabolic process;	_	_	_	_	m.46293|c15483_g1_i1:34-1452(+)	3prime_partial	PF00759.14|Glyco_hydro_9|Glycosyl hydrolase family 9|m.46293:29-473
c1552_g1	gi|357140014|ref|XP_003571569.1|	PREDICTED: BTB/POZ and MATH domain-containing protein 2-like [Brachypodium distachyon]	4e-17	0.7	gi|122129516|sp|Q9VFP2.2|RDX_DROME	RecName: Full=Protein roadkill; AltName: Full=Hh-induced MATH and BTB domain-containing protein [Drosophila melanogaster]	9e-09	0.7	_	_	_	_	_	_	_	_	K10523	SPOP	_	_	_	_
c15522_g1	gi|662321891|gb|KEQ21555.1|	hypothetical protein ET33_03555 [Paenibacillus sp. MSt1]	4e-26	0.68	_	_	_	_	9606.ENSP00000410376	Putative uncharacterized protein ENSP00000410376	_	_	NOG271643	_	_	_	_	_	_	_	_	_
c1553_g1	gi|670423334|ref|XP_008652480.1|	PREDICTED: transposon Tf2-1 polyprotein isoform X1 [Zea mays]	2e-05	0.74	_	_	_	_	_	_	_	_	_	_	_	_	_	_	_	_	_	_
c15531_g1	gi|125558658|gb|EAZ04194.1|	hypothetical protein OsI_26337 [Oryza sativa Indica Group]	1e-06	0.88	_	_	_	_	_	_	_	_	_	GO:0004674|protein serine/threonine kinase activity;GO:0005524|ATP binding;	GO:0009069|serine family amino acid metabolic process;GO:0006468|protein phosphorylation;	_	_	_	_	_	_	_
c15538_g1	gi|663520613|gb|AIF10943.1|	hypothetical protein [uncultured marine group II/III euryarchaeote KM3_47_E09]	3e-29	0.89	gi|81865443|sp|Q7TQM5.1|KPRP_RAT	RecName: Full=Keratinocyte proline-rich protein	9e-11	0.57	_	_	_	_	_	_	_	_	_	_	_	_	_	_
c1554_g1	gi|672153389|ref|XP_008797569.1|	PREDICTED: protein GLUTAMINE DUMPER 6-like [Phoenix dactylifera]	6e-13	0.68	_	_	_	_	_	_	_	_	_	_	_	_	_	_	_	m.3830|c1554_g1_i1:42-416(-)	5prime_partial	_
c15541_g1	gi|672119277|ref|XP_008782873.1|	PREDICTED: uncharacterized protein LOC103702291 isoform X9 [Phoenix dactylifera]	2e-43	0.64	_	_	_	_	_	_	_	_	_	_	_	_	_	_	_	m.46255|c15541_g1_i1:361-669(-);m.46253|c15541_g1_i1:555-1721(+)	complete;complete	PF03735.9|ENT|ENT domain|m.46253:49-120
c15550_g1	gi|514721103|ref|XP_004954652.1|	PREDICTED: ABC transporter A family member 7-like [Setaria italica]	2e-24	0.82	gi|257050992|sp|Q9STT7.2|AB5A_ARATH	RecName: Full=ABC transporter A family member 5; Short=ABC transporter ABCA.5; Short=AtABCA5; AltName: Full=Putative ABC2 homolog 4 [Arabidopsis thaliana]	5e-25	0.77	_	_	_	_	_	GO:0000166|nucleotide binding;GO:0017111|nucleoside-triphosphatase activity;	GO:0008152|metabolic process;	_	_	_	_	_	_	_
c1556_g1	gi|672174164|ref|XP_008807233.1|	PREDICTED: B2 protein-like [Phoenix dactylifera]	0	0.72	gi|584825|sp|P37707.1|B2_DAUCA	RecName: Full=B2 protein	0	0.78	39946.BGIOSIBCE002293	Putative GDA2 protein	_	_	NOG245831	_	_	_	_	_	_	m.3945|c1556_g1_i1:162-485(+);m.3944|c1556_g1_i1:1456-1839(+);m.3942|c1556_g1_i1:366-1367(-)	complete;complete;complete	PF10539.4|Dev_Cell_Death|Development and cell death domain|m.3942:200-328
c15566_g1	gi|473888640|gb|EMS48378.1|	Peroxidase 2 [Triticum urartu]	0	0.67	gi|300669658|sp|A7QEU4.2|PER5_VITVI	RecName: Full=Peroxidase 5; Flags: Precursor [Vitis vinifera]	0	0.61	_	_	_	_	_	_	_	_	K00430	E1.11.1.7	path:ko00360;path:ko00940;path:ko01100;path:ko01110	m.46285|c15566_g1_i1:3-806(+)	5prime_partial	PF00141.18|peroxidase|Peroxidase|m.46285:8-221
c15593_g1	gi|657381883|gb|KEH25843.1|	cytochrome P450 family 71 protein [Medicago truncatula]	4e-06	0.78	gi|5915839|sp|O48923.1|C71DA_SOYBN	RecName: Full=Cytochrome P450 71D10 [Glycine max]	1e-07	0.76	_	_	_	_	_	_	_	_	K00517	E1.14.-.-	path:ko00363;path:ko00624;path:ko00627;path:ko00903;path:ko00945;path:ko01100;path:ko01110;path:ko01120	_	_	_
c1561_g1	gi|255537815|ref|XP_002509974.1|	triacylglycerol lipase, putative [Ricinus communis]	4e-37	0.64	gi|75116713|sp|Q680C0.1|GDL62_ARATH	RecName: Full=GDSL esterase/lipase At4g10955 [Arabidopsis thaliana]	4e-14	0.64	_	_	_	_	_	_	_	_	_	_	_	m.3838|c1561_g1_i1:273-1343(-)	complete	PF01764.20|Lipase_3|Lipase (class 3)|m.3838:139-191
c15619_g1	gi|672178215|ref|XP_008809233.1|	PREDICTED: nudix hydrolase 26, chloroplastic-like isoform X1 [Phoenix dactylifera]	2e-21	0.92	gi|75308944|sp|Q9CAF2.1|NUD26_ARATH	RecName: Full=Nudix hydrolase 26, chloroplastic; Short=AtNUDT26; AltName: Full=Bis(5'-nucleosyl)-tetraphosphatase (asymmetrical); Flags: Precursor [Arabidopsis tha	9e-22	0.9	_	_	_	_	_	GO:0016787|hydrolase activity;	GO:0008152|metabolic process;	_	_	_	_	_	_	_
c15650_g1	gi|672127240|ref|XP_008787084.1|	PREDICTED: uncharacterized protein LOC103705227 [Phoenix dactylifera]	7e-06	0.79	_	_	_	_	_	_	_	_	_	_	_	_	_	_	_	m.46231|c15650_g1_i1:117-506(-)	complete	_
c15651_g1	gi|242061494|ref|XP_002452036.1|	hypothetical protein SORBIDRAFT_04g017380 [Sorghum bicolor]	4e-43	0.63	_	_	_	_	_	_	_	_	_	_	_	_	_	_	_	m.46233|c15651_g1_i1:37-630(+)	3prime_partial	_
c15664_g1	gi|672206855|ref|XP_008779545.1|	PREDICTED: MATE efflux family protein 5-like [Phoenix dactylifera]	0	0.84	_	_	_	_	3694.eugene3.00020986	hypothetical protein	COG0534	_	_	GO:0015238|drug transmembrane transporter activity;GO:0015297|antiporter activity;	GO:0009624|response to nematode;GO:0003156|regulation of organ formation;GO:0055072|iron ion homeostasis;GO:0006855|drug transmembrane transport;	GO:0017119|Golgi transport complex;GO:0016021|integral component of membrane;	K03327	TC.MATE, SLC47A, norM, mdtK, dinF	_	m.46239|c15664_g1_i1:1-651(+)	3prime_partial	PF01554.13|MatE|MatE|m.46239:1-145
c15672_g1	gi|242073028|ref|XP_002446450.1|	hypothetical protein SORBIDRAFT_06g016210 [Sorghum bicolor]	2e-28	0.84	_	_	_	_	_	_	_	_	_	_	GO:0019538|protein metabolic process;	_	_	_	_	_	_	_
c15688_g1	gi|672135173|ref|XP_008791250.1|	PREDICTED: ABC transporter G family member 10 [Phoenix dactylifera]	0	0.85	gi|75336155|sp|Q9MAH4.1|AB10G_ARATH	RecName: Full=ABC transporter G family member 10; Short=ABC transporter ABCG.10; Short=AtABCG10; AltName: Full=Probable white-brown complex homolog protein 10; Sho	0	0.73	15368.BRADI2G43570.1	annotation not avaliable	COG1131	_	_	GO:0005524|ATP binding;GO:0016887|ATPase activity;	GO:0006200|ATP catabolic process;	GO:0016020|membrane;	_	_	_	m.46291|c15688_g1_i1:1-723(-)	3prime_partial	PF00005.22|ABC_tran|ABC transporter|m.46291:39-188
c1569_g1	gi|604318720|gb|EYU30212.1|	hypothetical protein MIMGU_mgv1a021957mg, partial [Erythranthe guttata]	1e-12	0.67	gi|136654|sp|P25977.1|UBF1_RAT	RecName: Full=Nucleolar transcription factor 1; AltName: Full=Upstream-binding factor 1; Short=UBF-1 [Rattus norvegicus]	4e-09	0.63	_	_	_	_	_	_	_	_	_	_	_	_	_	_
c15690_g1	gi|460407359|ref|XP_004249120.1|	PREDICTED: cytochrome P450 94A2-like isoform 1 [Solanum lycopersicum]	8e-26	0.84	gi|75278877|sp|O80823.1|C86A8_ARATH	RecName: Full=Cytochrome P450 86A8; AltName: Full=Protein LACERATA [Arabidopsis thaliana]	1e-13	0.66	_	_	_	_	_	GO:0016705|oxidoreductase activity, acting on paired donors, with incorporation or reduction of molecular oxygen;GO:0020037|heme binding;GO:0005506|iron ion binding;GO:0004497|monooxygenase activity;	GO:0055114|oxidation-reduction process;	_	_	_	_	_	_	_
c15703_g1	gi|672160616|ref|XP_008800091.1|	PREDICTED: myb-related protein Zm1-like [Phoenix dactylifera]	4e-07	0.56	gi|68052409|sp|Q50EX6.1|ODO1_PETHY	RecName: Full=Protein ODORANT1; AltName: Full=MYB-like protein ODO1	2e-05	0.47	_	_	_	_	_	_	_	_	_	_	_	m.46223|c15703_g1_i1:2-676(+)	5prime_partial	_
c15721_g1	gi|357156244|ref|XP_003577390.1|	PREDICTED: UDP-glycosyltransferase 72B1-like [Brachypodium distachyon]	5e-24	0.87	gi|75311399|sp|Q9LNI1.1|U72B3_ARATH	RecName: Full=UDP-glycosyltransferase 72B3 [Arabidopsis thaliana]	1e-20	0.8	_	_	_	_	_	GO:0080043|quercetin 3-O-glucosyltransferase activity;	GO:0008152|metabolic process;	_	K08237	E2.4.1.218	_	_	_	_
c15727_g1	gi|672176925|ref|XP_008808545.1|	PREDICTED: uncharacterized protein LOC103720560 [Phoenix dactylifera]	6e-38	0.83	_	_	_	_	_	_	_	_	_	_	_	GO:0009536|plastid;	_	_	_	m.46244|c15727_g1_i1:1-357(+)	5prime_partial	_
c1573_g1	gi|629121678|gb|KCW86168.1|	hypothetical protein EUGRSUZ_B02864 [Eucalyptus grandis]	0	0.86	gi|75268018|sp|Q9ZU52.1|ALFC3_ARATH	RecName: Full=Probable fructose-bisphosphate aldolase 3, chloroplastic; Flags: Precursor [Arabidopsis thaliana]	0	0.95	_	_	_	_	_	GO:0004332|fructose-bisphosphate aldolase activity;	GO:0006094|gluconeogenesis;GO:0006000|fructose metabolic process;GO:0006096|glycolytic process;GO:0006020|inositol metabolic process;GO:0006979|response to oxidative stress;GO:0015976|carbon utilization;GO:0006098|pentose-phosphate shunt;GO:0006013|mannose metabolic process;GO:0046686|response to cadmium ion;	GO:0009534|chloroplast thylakoid;GO:0005739|mitochondrion;GO:0009570|chloroplast stroma;	K01623	ALDO	path:ko00010;path:ko00030;path:ko00051;path:ko00680;path:ko00710;path:ko01100;path:ko01110;path:ko01120;path:ko01200;path:ko01230	m.3975|c1573_g1_i1:2-451(-)	3prime_partial	PF00274.14|Glycolytic|Fructose-bisphosphate aldolase class-I|m.3975:55-150
c15743_g1	gi|474210180|gb|EMS58825.1|	Cytochrome P450 71D7 [Triticum urartu]	2e-20	0.74	gi|75293242|sp|Q6WKY9.1|C7D95_MENGR	RecName: Full=Cytochrome P450 71D95; AltName: Full=(-)-(4S)-Limonene-3-hydroxylase	3e-18	0.71	_	_	_	_	_	GO:0046872|metal ion binding;GO:0016491|oxidoreductase activity;	_	GO:0016023|cytoplasmic membrane-bounded vesicle;	_	_	_	_	_	_
c15749_g1	gi|242055429|ref|XP_002456860.1|	hypothetical protein SORBIDRAFT_03g044170 [Sorghum bicolor]	1e-30	0.68	gi|91207151|sp|Q6Q9H6.2|MAD34_ORYSJ	RecName: Full=MADS-box transcription factor 34; AltName: Full=OsMADS34; AltName: Full=RMADS212/RMADS217/RMADS221 [Oryza sativa Japonica Group]	3e-21	0.63	4558.Sb03g044170.1	hypothetical protein	COG5068	KOG0014	_	_	_	GO:0005739|mitochondrion;	_	_	_	m.46270|c15749_g1_i1:267-857(+)	complete	PF00319.13|SRF-TF|SRF-type transcription factor (DNA-binding and dimerisation domain)|m.46270:30-79
c15756_g1	gi|307837689|emb|CBG37777.1|	putative small heat shock protein [Olea europaea]	8e-10	0.66	gi|462322|sp|Q05832.1|HSP11_CHERU	RecName: Full=18.3 kDa class I heat shock protein; AltName: Full=HSP 18.3	4e-10	0.63	_	_	_	_	_	_	_	_	K13993	HSP20	path:ko04141	_	_	_
c15758_g1	gi|604319716|gb|EYU30880.1|	hypothetical protein MIMGU_mgv1a007559mg [Erythranthe guttata]	4e-10	0.84	gi|122146333|sp|Q0V898.1|NELFE_BOVIN	RecName: Full=Negative elongation factor E; Short=NELF-E; AltName: Full=RNA-binding protein RD	6e-11	0.94	_	_	_	_	_	GO:1901363|heterocyclic compound binding;GO:0097159|organic cyclic compound binding;	_	GO:0043231|intracellular membrane-bounded organelle;	K15182	RDBP, NELFE	_	_	_	_
c1576_g1	gi|567907093|ref|XP_006445860.1|	hypothetical protein CICLE_v10016848mg [Citrus clementina]	2e-09	0.49	gi|75116601|sp|Q67YM6.1|DIR11_ARATH	RecName: Full=Dirigent protein 11; Short=AtDIR11; Flags: Precursor [Arabidopsis thaliana]	6e-06	0.42	_	_	_	_	_	_	_	_	_	_	_	m.3845|c1576_g1_i1:130-606(-)	complete	PF03018.9|Dirigent|Dirigent-like protein|m.3845:11-148
c15778_g1	gi|672175600|ref|XP_008807861.1|	PREDICTED: protein NRT1/ PTR FAMILY 2.11-like [Phoenix dactylifera]	0	0.77	gi|310947339|sp|Q9LFX9.2|PTR13_ARATH	RecName: Full=Protein NRT1/ PTR FAMILY 2.12; Short=AtNPF2.12; AltName: Full=Nitrate transporter 1.6 [Arabidopsis thaliana]	7e-31	0.62	_	_	_	_	_	GO:0005215|transporter activity;	GO:0044765|single-organism transport;	GO:0016020|membrane;	K14638	SLC15A3_4, PHT	_	m.46265|c15778_g1_i1:3-431(+)	internal	PF00854.16|PTR2|POT family|m.46265:1-143
c15796_g1	gi|342879677|gb|EGU80917.1|	hypothetical protein FOXB_08581 [Fusarium oxysporum Fo5176]	0	1	gi|41018061|sp|Q8JGS9.1|RS18_DANRE	RecName: Full=40S ribosomal protein S18 [Danio rerio]	0	0.94	5518.FG06893.1	hypothetical protein	COG0099	KOG3311	_	GO:0003723|RNA binding;GO:0003735|structural constituent of ribosome;	GO:0042254|ribosome biogenesis;GO:0006412|translation;	GO:0005840|ribosome;	K02964	RP-S18e, RPS18	path:ko03010	m.46220|c15796_g1_i1:1-321(+);m.46219|c15796_g1_i1:1-357(-)	5prime_partial;internal	PF00416.17|Ribosomal_S13|Ribosomal protein S13/S18|m.46220:1-95
c15809_g1	gi|646303710|gb|KDQ24858.1|	hypothetical protein PLEOSDRAFT_174441 [Pleurotus ostreatus PC15]	1e-24	0.98	_	_	_	_	_	_	_	_	_	_	_	_	_	_	_	_	_	_
c1581_g1	gi|116310216|emb|CAH67226.1|	OSIGBa0145M07.8 [Oryza sativa Indica Group]	0	0.84	gi|116256117|sp|Q9LMN8.2|WAK3_ARATH	RecName: Full=Wall-associated receptor kinase 3; Flags: Precursor [Arabidopsis thaliana]	0	0.71	39947.LOC_Os04g43730.1	OsWAK51 - OsWAK receptor-like protein kinase, expressed	COG0515	KOG1187	_	GO:0005524|ATP binding;GO:0005507|copper ion binding;GO:0030247|polysaccharide binding;GO:0004674|protein serine/threonine kinase activity;GO:0005509|calcium ion binding;GO:0004001|adenosine kinase activity;	GO:0006166|purine ribonucleoside salvage;GO:0006144|purine nucleobase metabolic process;GO:0080094|response to trehalose-6-phosphate;GO:0009069|serine family amino acid metabolic process;GO:0006468|protein phosphorylation;GO:0006167|AMP biosynthetic process;GO:0046686|response to cadmium ion;	GO:0048046|apoplast;GO:0016023|cytoplasmic membrane-bounded vesicle;GO:0005829|cytosol;GO:0005739|mitochondrion;GO:0005886|plasma membrane;GO:0009507|chloroplast;GO:0009506|plasmodesma;	_	_	_	m.3834|c1581_g1_i1:2-736(-)	internal	PF00069.20|Pkinase|Protein kinase domain|m.3834:67-240;PF07714.12|Pkinase_Tyr|Protein tyrosine kinase|m.3834:68-245
c15824_g1	gi|514746894|ref|XP_004961237.1|	PREDICTED: ubiquitin-conjugating enzyme E2 36-like isoform X2 [Setaria italica]	0	0.95	gi|75332036|sp|Q94A97.1|UBC35_ARATH	RecName: Full=Ubiquitin-conjugating enzyme E2 35; AltName: Full=Ubiquitin carrier protein 35 [Arabidopsis thaliana]	0	0.99	15368.BRADI2G46290.3	annotation not avaliable	COG5078	KOG0417	_	GO:0016881|acid-amino acid ligase activity;GO:0004842|ubiquitin-protein transferase activity;	GO:0016567|protein ubiquitination;GO:0016579|protein deubiquitination;	_	K10580	UBE2N, BLU, UBC13	path:ko04120	m.46250|c15824_g1_i1:246-707(+)	complete	PF00179.21|UQ_con|Ubiquitin-conjugating enzyme|m.46250:9-145
c15877_g1	gi|47054182|gb|AAT09201.1|	skp1 protein [Oryza sativa Japonica hypothetical protein OsI_36004 [Oryza sativa Indica Group]	8e-13	0.78	gi|71153765|sp|Q9FHW7.1|SKP1B_ARATH	RecName: Full=SKP1-like protein 1B; AltName: Full=SKP1-like 2; AltName: Full=UFO-binding protein 2 [Arabidopsis thaliana]	9e-11	0.7	_	_	_	_	_	_	_	_	K03094	SKP1, CBF3D	path:ko04110;path:ko04111;path:ko04114;path:ko04120;path:ko04141;path:ko04310;path:ko04350;path:ko04710;path:ko05168	_	_	_
c15938_g1	gi|593800227|ref|XP_007163151.1|	hypothetical protein PHAVU_001G210500g [Phaseolus vulgaris]	0	0.74	gi|34921410|sp|O81635.2|ATK4_ARATH	RecName: Full=Kinesin-4; AltName: Full=Kinesin-like protein D [Arabidopsis thaliana]	0	0.79	39947.LOC_Os11g44880.1	kinesin-4, putative, expressed	COG5059	KOG0239	_	GO:0000166|nucleotide binding;	_	GO:0015630|microtubule cytoskeleton;GO:0043234|protein complex;GO:0044430|cytoskeletal part;	K10406	KIFC2_3	_	m.46248|c15938_g1_i1:2-2752(+)	5prime_partial	PF00225.18|Kinesin|Kinesin motor domain|m.46248:332-649
c1594_g1	gi|514801388|ref|XP_004975603.1|	PREDICTED: RING-H2 finger protein ATL78-like [Setaria italica]	0	0.77	gi|68565178|sp|Q6NQG7.1|ATL78_ARATH	RecName: Full=RING-H2 finger protein ATL78 [Arabidopsis thaliana]	5e-41	0.69	39947.LOC_Os04g34230.1	RING-H2 finger protein, putative, expressed	_	KOG0800	_	GO:0046872|metal ion binding;	_	_	_	_	_	m.3900|c1594_g1_i1:98-775(-)	complete	PF13639.1|zf-RING_2|Ring finger domain|m.3900:140-182;PF12678.2|zf-rbx1|RING-H2 zinc finger|m.3900:139-182;PF00097.20|zf-C3HC4|Zinc finger, C3HC4 type (RING finger)|m.3900:140-181;PF13923.1|zf-C3HC4_2|Zinc finger, C3HC4 type (RING finger)|m.3900:140-181;PF12861.2|zf-Apc11|Anaphase-promoting complex subunit 11 RING-H2 finger|m.3900:145-185
c15963_g1	gi|514730152|ref|XP_004956870.1|	PREDICTED: WAT1-related protein At4g30420-like [Setaria italica]	7e-07	0.65	_	_	_	_	_	_	_	_	_	_	_	_	_	_	_	_	_	_
c15977_g1	gi|672185559|ref|XP_008812854.1|	PREDICTED: pentatricopeptide repeat-containing protein At1g28690, mitochondrial [Phoenix PREDICTED: pentatricopeptide re	6e-37	0.75	gi|193806502|sp|Q1PFQ9.2|PPR62_ARATH	RecName: Full=Pentatricopeptide repeat-containing protein At1g28690, mitochondrial; Flags: Precursor [Arabidopsis thaliana]	5e-32	0.68	_	_	_	_	_	_	_	_	_	_	_	m.46267|c15977_g1_i1:3-431(-)	internal	PF01535.15|PPR|PPR repeat|m.46267:1-20;PF01535.15|PPR|PPR repeat|m.46267:68-94;PF01535.15|PPR|PPR repeat|m.46267:100-126
c15992_g1	gi|154309690|ref|XP_001554178.1|	hypothetical protein BC1G_07315 [Botrytis cinerea B05.10]	0	0.99	gi|6016265|sp|O43109.1|HSP90_PODAS	RecName: Full=Heat shock protein 90 homolog; AltName: Full=Suppressor of vegetative incompatibility MOD-E	0	0.95	_	_	_	_	_	GO:0005524|ATP binding;GO:0051082|unfolded protein binding;	GO:0006457|protein folding;GO:0006950|response to stress;	GO:0005840|ribosome;	K04079	htpG, HSP90A	path:ko04141;path:ko04151;path:ko04612;path:ko04621;path:ko04626;path:ko04914;path:ko04915;path:ko05200;path:ko05215	m.46301|c15992_g1_i1:1-333(-)	internal	PF00183.13|HSP90|Hsp90 protein|m.46301:1-111
c15995_g1	gi|672186630|ref|XP_008813131.1|	PREDICTED: LOW QUALITY PROTEIN: uncharacterized protein LOC103723845 [Phoenix dactylifera]	1e-26	0.87	_	_	_	_	_	_	_	_	_	_	_	_	_	_	_	_	_	_
c15997_g1	gi|672168458|ref|XP_008804231.1|	PREDICTED: pachytene checkpoint protein 2 homolog [Phoenix dactylifera]	3e-26	0.84	gi|75151932|sp|Q8H1F9.1|PCH2_ARATH	RecName: Full=Pachytene checkpoint protein 2 homolog [Arabidopsis thaliana]	2e-23	0.73	_	_	_	_	_	GO:0005524|ATP binding;GO:0017111|nucleoside-triphosphatase activity;	GO:0008152|metabolic process;	_	_	_	_	_	_	_
c16_g1	gi|604346588|gb|EYU45032.1|	hypothetical protein MIMGU_mgv1a012837mg [Erythranthe guttata]	0	0.86	gi|1346809|sp|P16273.2|PRPX_HORVU	RecName: Full=Pathogen-related protein	0	0.68	3694.gw1.XI.3528.1	hypothetical protein	_	_	NOG86993	_	_	_	_	_	_	m.46335|c16_g1_i1:3-548(-)	internal	_
c16004_g1	gi|296089100|emb|CBI38803.3|	unnamed protein product [Vitis vinifera]	5e-24	0.71	gi|75161264|sp|Q8VWZ7.1|C76B6_CATRO	RecName: Full=Geraniol 8-hydroxylase; AltName: Full=Cytochrome P450 76B6; AltName: Full=Geraniol 10-hydroxylase; Short=CrG10H [Catharanthus roseus]	2e-21	0.72	_	_	_	_	_	GO:0016705|oxidoreductase activity, acting on paired donors, with incorporation or reduction of molecular oxygen;GO:0020037|heme binding;GO:0005506|iron ion binding;	GO:0055114|oxidation-reduction process;	_	K07408	CYP1A1	path:ko00140;path:ko00380;path:ko00830;path:ko00980;path:ko01100;path:ko04913;path:ko05204	m.46205|c16004_g1_i1:38-376(+)	3prime_partial	PF00067.17|p450|Cytochrome P450|m.46205:31-103
c16038_g1	gi|672181421|ref|XP_008810927.1|	PREDICTED: cytochrome P450 71A1-like [Phoenix dactylifera]	2e-38	0.86	gi|5915839|sp|O48923.1|C71DA_SOYBN	RecName: Full=Cytochrome P450 71D10 [Glycine max]	1e-33	0.74	4558.Sb10g025110.1	hypothetical protein	COG2124	_	_	GO:0016705|oxidoreductase activity, acting on paired donors, with incorporation or reduction of molecular oxygen;GO:0020037|heme binding;GO:0005506|iron ion binding;GO:0004497|monooxygenase activity;	GO:0055114|oxidation-reduction process;	_	_	_	_	m.46217|c16038_g1_i1:2-313(+)	internal	PF00067.17|p450|Cytochrome P450|m.46217:1-104
c16041_g1	gi|496358696|ref|WP_009067872.1|	conserved hypothetical protein, partial [Streptomyces sp. SPB78]	1e-09	0.64	_	_	_	_	_	_	_	_	_	_	_	_	_	_	_	_	_	_
c16046_g1	gi|593297399|ref|XP_007137116.1|	hypothetical protein PHAVU_009G100900g [Phaseolus vulgaris]	0	0.88	gi|416664|sp|Q03194.1|PMA4_NICPL	RecName: Full=Plasma membrane ATPase 4; AltName: Full=Proton pump 4	0	0.88	_	_	_	_	_	GO:0046872|metal ion binding;GO:0005524|ATP binding;GO:0019829|cation-transporting ATPase activity;	GO:0006754|ATP biosynthetic process;GO:0006200|ATP catabolic process;GO:0006812|cation transport;	GO:0016021|integral component of membrane;	K01535	E3.6.3.6	path:ko00190	m.46206|c16046_g1_i1:1-624(+)	5prime_partial	_
c16055_g1	gi|147771818|emb|CAN66775.1|	hypothetical protein VITISV_035302 [Vitis vinifera]	1e-06	0.5	_	_	_	_	_	_	_	_	_	_	_	_	_	_	_	_	_	_
c1609_g1	gi|586659168|ref|XP_006829700.1|	hypothetical protein AMTR_s00126p00056890 [Amborella trichopoda]	2e-11	0.87	gi|75097756|sp|O23181.2|PLP3_ARATH	RecName: Full=Patatin-like protein 3; Short=AtPLP3; AltName: Full=Patatin-related phospholipase A IIbeta; Short=pPLAIIb; AltName: Full=Phospholipase A IVC; Short=At	2e-09	0.76	_	_	_	_	_	_	GO:0006629|lipid metabolic process;	_	_	_	_	_	_	_
c16117_g1	gi|118487388|gb|ABK95522.1|	unknown [Populus trichocarpa]	0	0.94	gi|1346485|sp|P34105.3|MAOX_POPTR	RecName: Full=NADP-dependent malic enzyme; Short=NADP-ME [Populus trichocarpa]	0	0.94	_	_	_	_	_	GO:0004471|malate dehydrogenase (decarboxylating) (NAD+) activity;GO:0051287|NAD binding;GO:0046872|metal ion binding;	GO:0051260|protein homooligomerization;GO:0006099|tricarboxylic acid cycle;GO:0006090|pyruvate metabolic process;GO:0006108|malate metabolic process;GO:0046686|response to cadmium ion;GO:0015976|carbon utilization;	GO:0048046|apoplast;GO:0005829|cytosol;GO:0005886|plasma membrane;GO:0009507|chloroplast;GO:0009506|plasmodesma;GO:0005774|vacuolar membrane;GO:0005618|cell wall;	K00029	E1.1.1.40, maeB	path:ko00620;path:ko00710;path:ko01100;path:ko01120;path:ko01200	m.46261|c16117_g1_i1:2-418(+)	internal	PF00390.14|malic|Malic enzyme, N-terminal domain|m.46261:1-89;PF03949.10|Malic_M|Malic enzyme, NAD binding domain|m.46261:99-139
c16121_g1	gi|115469424|ref|NP_001058311.1|	Os06g0667000 [Oryza sativa Japonica Group]	0	0.59	gi|325511358|sp|Q9SHI2.2|Y1723_ARATH	RecName: Full=Leucine-rich repeat receptor-like serine/threonine-protein kinase At1g17230; Flags: Precursor [Arabidopsis thaliana]	5e-18	0.56	_	_	_	_	_	GO:0016772|transferase activity, transferring phosphorus-containing groups;	_	_	_	_	_	m.46308|c16121_g1_i1:453-884(+)	3prime_partial	_
c16121_g2	gi|568831972|ref|XP_006470219.1|	PREDICTED: probable LRR receptor-like serine/threonine-protein kinase At3g47570-like isoform X2 [Citrus sinensis]	6e-18	0.67	gi|75337071|sp|Q9SD62.1|Y3471_ARATH	RecName: Full=Putative receptor-like protein kinase At3g47110; Flags: Precursor [Arabidopsis thaliana]	1e-09	0.59	_	_	_	_	_	GO:0016301|kinase activity;	_	_	_	_	_	m.46309|c16121_g2_i1:2-337(+)	internal	_
c16124_g1	gi|218191444|gb|EEC73871.1|	hypothetical protein OsI_08647 [Oryza sativa Indica Group]	3e-11	0.7	_	_	_	_	_	_	_	_	_	_	_	_	_	_	_	_	_	_
c16145_g1	gi|225457717|ref|XP_002277499.1|	PREDICTED: calcium-binding protein CML37 [Vitis vinifera]	3e-40	0.69	gi|75330795|sp|Q8RYJ8.1|CML19_ORYSJ	RecName: Full=Putative calcium-binding protein CML19; AltName: Full=Calmodulin-like protein 19 [Oryza sativa Japonica Group]	7e-35	0.71	29760.GSVIVG00002973001	SubName: Full=Chromosome chr18 scaffold_137, whole genome shotgun sequence;	COG5126	KOG0027	_	_	_	_	K13448	CML	path:ko04626	m.46257|c16145_g1_i1:30-461(-)	complete	PF00036.27|EF-hand_1|EF hand|m.46257:8-34;PF00036.27|EF-hand_1|EF hand|m.46257:117-142;PF13499.1|EF-hand_7|EF-hand domain pair|m.46257:10-68;PF13499.1|EF-hand_7|EF-hand domain pair|m.46257:81-141;PF13833.1|EF-hand_8|EF-hand domain pair|m.46257:11-33;PF13833.1|EF-hand_8|EF-hand domain pair|m.46257:20-70;PF13833.1|EF-hand_8|EF-hand domain pair|m.46257:93-142;PF13405.1|EF-hand_6|EF-hand domain|m.462…
c16152_g1	gi|414866201|tpg|DAA44758.1|	TPA: hypothetical protein ZEAMMB73_052208 [Zea mays]	2e-07	0.86	gi|75153256|sp|Q8H8U5.1|IN21B_ORYSJ	RecName: Full=Protein IN2-1 homolog B; AltName: Full=Glutathione S-transferase GSTZ5 [Oryza sativa Japonica Group]	1e-07	0.82	_	_	_	_	_	_	_	_	K00799	GST, gst	path:ko00480;path:ko00980;path:ko00982;path:ko05204	_	_	_
c16165_g1	gi|359359062|gb|AEV40969.1|	putative acyl-protein thioesterase 1 [Oryza punctata]	2e-39	0.8	_	_	_	_	39947.LOC_Os04g57380.1	acyl-protein thioesterase, putative, expressed	COG0400	KOG2112	_	GO:0016787|hydrolase activity;	GO:0008152|metabolic process;	_	_	_	_	m.40307|c16165_g1_i1:135-512(-)	5prime_partial	PF02230.11|Abhydrolase_2|Phospholipase/Carboxylesterase|m.40307:2-107;PF01738.13|DLH|Dienelactone hydrolase family|m.40307:1-96;PF12695.2|Abhydrolase_5|Alpha/beta hydrolase family|m.40307:2-92;PF00326.16|Peptidase_S9|Prolyl oligopeptidase family|m.40307:43-95;PF03959.8|FSH1|Serine hydrolase (FSH1)|m.40307:1-63
c16173_g1	gi|672164662|ref|XP_008802215.1|	PREDICTED: putative pentatricopeptide repeat-containing protein At2g01510 [Phoenix PREDICTED: putative pentatricopeptide	0	0.8	gi|75193830|sp|Q9S7F4.1|PP206_ARATH	RecName: Full=Putative pentatricopeptide repeat-containing protein At2g01510 [Arabidopsis thaliana]	0	0.72	_	_	_	_	_	_	_	_	_	_	_	m.40308|c16173_g1_i1:1-693(+)	internal	PF01535.15|PPR|PPR repeat|m.40308:40-68;PF01535.15|PPR|PPR repeat|m.40308:112-139;PF01535.15|PPR|PPR repeat|m.40308:140-170;PF01535.15|PPR|PPR repeat|m.40308:175-202;PF13041.1|PPR_2|PPR repeat family|m.40308:37-84;PF13041.1|PPR_2|PPR repeat family|m.40308:138-185;PF13812.1|PPR_3|Pentatricopeptide repeat domain|m.40308:39-71;PF13812.1|PPR_3|Pentatricopeptide repeat domain|m.40308:113-139;PF13812.1…
c16182_g1	gi|586644266|ref|XP_006827182.1|	hypothetical protein AMTR_s00010p00256680 [Amborella trichopoda]	0	0.83	gi|308153453|sp|O95714.2|HERC2_HUMAN	RecName: Full=E3 ubiquitin-protein ligase HERC2; AltName: Full=HECT domain and RCC1-like domain-containing protein 2 [Homo sapiens]	2e-10	0.62	3702.AT5G19420.1-P	Ran GTPase binding / chromatin binding / zinc ion binding; Ran GTPase binding / chromatin bi [...]	_	KOG1818;KOG1729	_	GO:0046872|metal ion binding;GO:0005543|phospholipid binding;	GO:0032065|cortical protein anchoring;	GO:0005938|cell cortex;	_	_	_	m.40363|c16182_g1_i1:1-543(+)	internal	PF00415.13|RCC1|Regulator of chromosome condensation (RCC1) repeat|m.40363:1-35;PF00415.13|RCC1|Regulator of chromosome condensation (RCC1) repeat|m.40363:38-87;PF00415.13|RCC1|Regulator of chromosome condensation (RCC1) repeat|m.40363:92-139;PF13540.1|RCC1_2|Regulator of chromosome condensation (RCC1) repeat|m.40363:23-51;PF13540.1|RCC1_2|Regulator of chromosome condensation (RCC1) repeat|m.4036…
c16188_g1	gi|672119999|ref|XP_008783250.1|	PREDICTED: uncharacterized protein LOC103702553 [Phoenix dactylifera]	2e-32	0.84	_	_	_	_	4558.Sb04g010640.1	hypothetical protein	COG1335	_	_	_	_	_	_	_	_	m.40311|c16188_g1_i1:1-303(-)	3prime_partial	PF00857.15|Isochorismatase|Isochorismatase family|m.40311:11-97
c16202_g1	gi|414589350|tpg|DAA39921.1|	TPA: Serine carboxypeptidase 1 [Zea mays]	5e-34	0.8	gi|75207280|sp|Q9SQX6.1|SCP7_ARATH	RecName: Full=Serine carboxypeptidase-like 7; Flags: Precursor [Arabidopsis thaliana]	3e-31	0.79	_	_	_	_	_	GO:0004185|serine-type carboxypeptidase activity;	GO:0006508|proteolysis;	GO:0009505|plant-type cell wall;	K16296	SCPL-I	_	m.40274|c16202_g1_i1:2-304(+)	internal	PF00450.17|Peptidase_S10|Serine carboxypeptidase|m.40274:3-101
c16209_g1	gi|633912098|gb|KDD76122.1|	glycosyl hydrolase [Helicosporidium sp. ATCC 50920]	3e-27	0.95	gi|119153|sp|Q00080.1|EF1A_PLAFK	RecName: Full=Elongation factor 1-alpha; Short=EF-1-alpha	3e-12	0.66	_	_	_	_	_	GO:0003746|translation elongation factor activity;GO:0003924|GTPase activity;GO:0004563|beta-N-acetylhexosaminidase activity;GO:0005525|GTP binding;	GO:0001575|globoside metabolic process;GO:0006184|GTP catabolic process;GO:0006448|regulation of translational elongation;GO:0006040|amino sugar metabolic process;GO:0005975|carbohydrate metabolic process;GO:0006027|glycosaminoglycan catabolic process;	GO:0005840|ribosome;	K03231	EEF1A	path:ko03013;path:ko05134	_	_	_
c16216_g1	gi|125546067|gb|EAY92206.1|	hypothetical protein OsI_13925 [Oryza sativa Indica Group]	0	0.93	gi|667467017|sp|F4I2J8.1|CATIN_ARATH	RecName: Full=Cactin [Arabidopsis thaliana]	0	0.9	_	_	_	_	_	_	_	GO:0009536|plastid;	_	_	_	m.40262|c16216_g1_i1:1-375(+)	internal	PF09732.4|CactinC_cactus|Cactus-binding C-terminus of cactin protein|m.40262:32-125
c16299_g1	gi|672166731|ref|XP_008803297.1|	PREDICTED: fasciclin-like arabinogalactan protein 8 [Phoenix dactylifera]	2e-36	0.81	gi|38257354|sp|O22126.1|FLA8_ARATH	RecName: Full=Fasciclin-like arabinogalactan protein 8; Short=AtAGP8; Flags: Precursor [Arabidopsis thaliana]	2e-30	0.75	_	_	_	_	_	_	_	GO:0071944|cell periphery;	_	_	_	m.40211|c16299_g1_i1:3-410(+)	internal	_
c16308_g1	gi|147783278|emb|CAN62024.1|	hypothetical protein VITISV_004927 [Vitis vinifera]	4e-30	0.65	gi|75171644|sp|Q9FMC8.1|OPF13_ARATH	RecName: Full=Transcription repressor OFP13; AltName: Full=Ovate family protein 13; Short=AtOFP13 [Arabidopsis thaliana]	4e-18	0.69	_	_	_	_	_	_	_	_	_	_	_	m.40195|c16308_g1_i1:72-755(-)	5prime_partial	PF04844.8|Ovate|Transcriptional repressor, ovate|m.40195:123-180
c16312_g1	gi|590711025|ref|XP_007048990.1|	Alpha/beta-Hydrolases superfamily protein [Theobroma cacao]	2e-36	0.78	_	_	_	_	_	_	_	_	_	_	_	_	_	_	_	m.40374|c16312_g1_i1:1-705(-)	internal	PF01764.20|Lipase_3|Lipase (class 3)|m.40374:49-101
c16313_g1	gi|672198937|ref|XP_008777482.1|	PREDICTED: anthocyanidin 5,3-O-glucosyltransferase-like [Phoenix dactylifera]	3e-17	0.67	_	_	_	_	_	_	_	_	_	GO:0016758|transferase activity, transferring hexosyl groups;	GO:0008152|metabolic process;	_	_	_	_	_	_	_
c16328_g1	gi|641826482|gb|KDO45701.1|	hypothetical protein CISIN_1g038243mg [Citrus sinensis]	1e-13	0.57	gi|73917639|sp|Q8L3U3.1|BBM1_BRANA	RecName: Full=AP2-like ethylene-responsive transcription factor BBM1; Short=BnBBM1; AltName: Full=Protein BABY BOOM 1	9e-09	0.58	_	_	_	_	_	_	_	_	K09285	OVM, ANT	_	m.40237|c16328_g1_i1:3-320(-)	internal	_
c16337_g1	gi|658048280|ref|XP_008359828.1|	PREDICTED: mannan endo-1,4-beta-mannosidase 6-like [Malus domestica]	0	0.89	gi|75264487|sp|Q9LZV3.1|MAN6_ARATH	RecName: Full=Mannan endo-1,4-beta-mannosidase 6; AltName: Full=Beta-mannanase 6; AltName: Full=Endo-beta-1,4-mannanase 6; Short=AtMAN6; Flags: Precursor [Arabidops	0	0.88	_	_	_	_	_	_	_	_	_	_	_	m.40188|c16337_g1_i1:2-376(-)	internal	PF00150.13|Cellulase|Cellulase (glycosyl hydrolase family 5)|m.40188:4-119
c1635_g1	gi|565343147|ref|XP_006338701.1|	PREDICTED: peroxidase 51-like [Solanum tuberosum]	1e-31	0.77	gi|26397723|sp|Q96509.1|PER55_ARATH	RecName: Full=Peroxidase 55; Short=Atperox P55; AltName: Full=ATP20a; Flags: Precursor [Arabidopsis thaliana]	4e-29	0.71	_	_	_	_	_	GO:0005488|binding;GO:0016491|oxidoreductase activity;	_	_	K00430	E1.11.1.7	path:ko00360;path:ko00940;path:ko01100;path:ko01110	m.3974|c1635_g1_i1:2-319(-)	internal	PF00141.18|peroxidase|Peroxidase|m.3974:5-105
c16353_g1	gi|491468081|ref|WP_005325839.1|	hypothetical protein [Corynebacterium pseudogenitalium]	1e-17	0.98	_	_	_	_	_	_	_	_	_	_	_	_	_	_	_	m.40359|c16353_g1_i1:2-310(-)	internal	_
c16356_g1	gi|641826415|gb|KDO45637.1|	hypothetical protein CISIN_1g0014791mg, partial [Citrus sinensis]	6e-13	0.68	_	_	_	_	_	_	_	_	_	_	_	_	K11855	USP36_42	_	_	_	_
c16373_g1	gi|672165420|ref|XP_008802611.1|	PREDICTED: glutathione S-transferase U10-like [Phoenix dactylifera]	1e-10	0.64	_	_	_	_	_	_	_	_	_	_	_	_	_	_	_	_	_	_
c16384_g1	gi|367048533|ref|XP_003654646.1|	hypothetical protein THITE_136342 [Thielavia terrestris NRRL 8126]	7e-34	0.58	gi|9087216|sp|P05790.4|FIBH_BOMMO	RecName: Full=Fibroin heavy chain; Short=Fib-H; AltName: Full=H-fibroin; Flags: Precursor	1e-14	0.48	_	_	_	_	_	_	_	_	_	_	_	m.40247|c16384_g1_i1:1-582(+)	internal	_
c16384_g2	gi|367048533|ref|XP_003654646.1|	hypothetical protein THITE_136342 [Thielavia terrestris NRRL 8126]	3e-24	0.75	_	_	_	_	_	_	_	_	_	_	_	_	_	_	_	_	_	_
c16400_g1	gi|514822311|ref|XP_004985822.1|	PREDICTED: chitinase 11-like [Setaria italica]	3e-38	0.85	gi|122247563|sp|Q10S66.1|CHI11_ORYSJ	RecName: Full=Chitinase 11; AltName: Full=Pathogenesis related (PR)-3 chitinase 11; Flags: Precursor [Oryza sativa Japonica Group]	7e-40	0.83	_	_	_	_	_	GO:0004568|chitinase activity;	GO:0006032|chitin catabolic process;GO:0016998|cell wall macromolecule catabolic process;GO:0000272|polysaccharide catabolic process;	_	K01183	E3.2.1.14	path:ko00520;path:ko01110	m.40256|c16400_g1_i1:1-372(-)	internal	PF00182.14|Glyco_hydro_19|Chitinase class I|m.40256:8-123
c16404_g1	gi|567917064|ref|XP_006450538.1|	hypothetical protein CICLE_v10009811mg [Citrus clementina]	3e-15	0.46	_	_	_	_	_	_	_	_	_	_	_	_	_	_	_	m.40198|c16404_g1_i1:166-591(-)	complete	_
c16409_g1	gi|261865353|gb|ACY01934.1|	hypothetical protein [Beta vulgaris]	9e-39	0.87	_	_	_	_	3702.AT5G29562.1-P	transposable element gene; gypsy-like retrotransposon family, has a 1.8e-228 P-value blast m [...]	COG2801	_	_	GO:0003964|RNA-directed DNA polymerase activity;GO:0003723|RNA binding;GO:0008270|zinc ion binding;	GO:0015074|DNA integration;GO:0006278|RNA-dependent DNA replication;	_	_	_	_	_	_	_
c16422_g1	gi|357150690|ref|XP_003575544.1|	PREDICTED: uncharacterized protein LOC100842977 [Brachypodium distachyon]	0	0.57	_	_	_	_	_	_	_	_	_	_	_	_	_	_	_	m.40226|c16422_g1_i1:90-758(-)	complete	PF02298.12|Cu_bind_like|Plastocyanin-like domain|m.40226:42-148
c16423_g1	gi|321461632|gb|EFX72662.1|	hypothetical protein DAPPUDRAFT_110519 [Daphnia pulex]	1e-09	0.81	_	_	_	_	_	_	_	_	_	_	_	_	_	_	_	_	_	_
c16431_g1	gi|672134720|ref|XP_008791009.1|	PREDICTED: adenylate isopentenyltransferase 5, chloroplastic [Phoenix dactylifera]	0	0.81	gi|75163256|sp|Q93WC9.1|IPT3_ARATH	RecName: Full=Adenylate isopentenyltransferase 3, chloroplastic; Short=AtIPT3; AltName: Full=Adenylate dimethylallyltransferase 3; AltName: Full=Cytokinin synthase	8e-44	0.73	29760.GSVIVG00023692001	SubName: Full=Chromosome chr7 scaffold_31, whole genome shotgun sequence;	COG0324	_	_	_	_	_	K10760	IPT	path:ko00908;path:ko01100;path:ko01110	m.40377|c16431_g1_i1:3-449(+)	internal	PF01715.12|IPPT|IPP transferase|m.40377:4-80;PF01715.12|IPPT|IPP transferase|m.40377:86-144
c16451_g1	gi|75296458|sp|Q7XSK0.2|BGL18_ORYSJ	RecName: Full=Beta-glucosidase 18; Short=Os4bglu18; Flags: Precursor [Oryza sativa Japonica Group]	1e-21	0.84	gi|75296458|sp|Q7XSK0.2|BGL18_ORYSJ	RecName: Full=Beta-glucosidase 18; Short=Os4bglu18; Flags: Precursor [Oryza sativa Japonica Group]	1e-23	0.84	_	_	_	_	_	GO:0008422|beta-glucosidase activity;	GO:0005975|carbohydrate metabolic process;	GO:0016023|cytoplasmic membrane-bounded vesicle;	K05350	bglB	path:ko00460;path:ko00500;path:ko00940;path:ko01100;path:ko01110	_	_	_
c16471_g1	gi|672107984|ref|XP_008782786.1|	PREDICTED: transmembrane protein 87A-like [Phoenix dactylifera]	3e-17	0.82	_	_	_	_	_	_	_	_	_	GO:0005488|binding;	_	_	_	_	_	_	_	_
c16550_g1	gi|359484530|ref|XP_003633116.1|	PREDICTED: uncharacterized protein LOC100266350 [Vitis vinifera]	8e-15	0.74	_	_	_	_	_	_	_	_	_	_	_	_	_	_	_	_	_	_
c16555_g1	gi|672154015|ref|XP_008797622.1|	PREDICTED: probable protein phosphatase 2C 3 [Phoenix dactylifera]	0	0.92	gi|75191032|sp|Q9M9C6.1|P2C15_ARATH	RecName: Full=Probable protein phosphatase 2C 15; Short=AtPP2C15 [Arabidopsis thaliana]	0	0.88	4558.Sb03g016300.1	hypothetical protein	COG0631	KOG0698	_	_	_	_	_	_	_	m.40365|c16555_g1_i1:196-1443(-);m.40366|c16555_g1_i1:419-1630(+)	complete;complete	PF00481.16|PP2C|Protein phosphatase 2C|m.40365:50-271;PF13672.1|PP2C_2|Protein phosphatase 2C|m.40365:54-251
c16558_g1	gi|670366665|ref|XP_008664748.1|	PREDICTED: transitional endoplasmic reticulum ATPase-like [Zea mays]	4e-21	0.74	_	_	_	_	_	_	_	_	_	GO:0000166|nucleotide binding;	_	_	K08900	BCS1	_	m.40215|c16558_g1_i1:2-376(+)	internal	_
c16570_g1	gi|573961478|ref|XP_006662903.1|	PREDICTED: putative disease resistance RPP13-like protein 2-like [Oryza brachyantha]	1e-15	0.75	_	_	_	_	_	_	_	_	_	_	_	GO:0005739|mitochondrion;	_	_	_	m.40348|c16570_g1_i1:76-378(-);m.40347|c16570_g1_i1:578-1069(+)	complete;complete	_
c16574_g1	gi|357113080|ref|XP_003558332.1|	PREDICTED: probable phosphomevalonate kinase-like isoform 1 [Brachypodium distachyon]	5e-17	0.82	_	_	_	_	_	_	_	_	_	GO:0005524|ATP binding;GO:0016301|kinase activity;	GO:0016310|phosphorylation;	_	K00938	E2.7.4.2, mvaK2	path:ko00900;path:ko01100;path:ko01110	_	_	_
c16579_g1	gi|573939573|ref|XP_006652206.1|	PREDICTED: exocyst complex component EXO70A1-like [Oryza brachyantha]	8e-20	0.81	_	_	_	_	_	_	_	_	_	_	GO:0006887|exocytosis;	GO:0000145|exocyst;GO:0005829|cytosol;GO:0005886|plasma membrane;	K07195	EXOC7, EXO70	path:ko04910	_	_	_
c16579_g2	gi|115446271|ref|NP_001046915.1|	Os02g0505400 [Oryza sativa Japonica Group]	0	0.71	_	_	_	_	_	_	_	_	_	_	_	GO:0044464|cell part;	K07195	EXOC7, EXO70	path:ko04910	m.40205|c16579_g2_i1:2-541(+)	internal	PF03081.10|Exo70|Exo70 exocyst complex subunit|m.40205:1-180
c16581_g1	gi|672109844|ref|XP_008792285.1|	PREDICTED: probable sugar phosphate/phosphate translocator At3g11320 [Phoenix dactylifera]	0	0.91	gi|75120712|sp|Q6DBP3.1|PT505_ARATH	RecName: Full=Probable sugar phosphate/phosphate translocator At5g05820 [Arabidopsis thaliana]	0	0.89	_	_	_	_	_	_	_	_	_	_	_	m.40303|c16581_g1_i1:3-515(-)	internal	PF08449.6|UAA|UAA transporter family|m.40303:25-164
c16584_g1	gi|115479375|ref|NP_001063281.1|	Os09g0440300 [Oryza sativa Japonica Group]	0	0.94	gi|25090068|sp|Q9ZPB7.3|AL7A1_MALDO	RecName: Full=Aldehyde dehydrogenase family 7 member A1; AltName: Full=Antiquitin-1; AltName: Full=Matured fruit 60 kDa protein; Short=MF-60 [Malus domestica]	0	0.91	39947.LOC_Os09g26880.1	aldehyde dehydrogenase, putative, expressed	COG1012	KOG2453	_	GO:0016620|oxidoreductase activity, acting on the aldehyde or oxo group of donors, NAD or NADP as acceptor;	GO:0009651|response to salt stress;GO:0055114|oxidation-reduction process;GO:0009737|response to abscisic acid;GO:0009269|response to desiccation;	GO:0005829|cytosol;	K14085	ALDH7A1	path:ko00010;path:ko00053;path:ko00071;path:ko00260;path:ko00280;path:ko00300;path:ko00310;path:ko00330;path:ko00340;path:ko00380;path:ko00410;path:ko00561;path:ko00620;path:ko01100;path:ko01110;path:ko01120;path:ko01230	m.40243|c16584_g1_i1:204-1736(-);m.40244|c16584_g1_i1:1443-1829(+)	complete;complete	PF00171.17|Aldedh|Aldehyde dehydrogenase family|m.40243:35-490
c16587_g2	gi|672182025|ref|XP_008811249.1|	PREDICTED: late embryogenesis abundant protein D-34-like [Phoenix dactylifera]	0	0.68	gi|126078|sp|P09444.1|LEA34_GOSHI	RecName: Full=Late embryogenesis abundant protein D-34; Short=LEA D-34	0	0.69	_	_	_	_	_	_	_	_	_	_	_	m.40327|c16587_g2_i1:247-1044(-)	complete	PF04927.7|SMP|Seed maturation protein|m.40327:23-79;PF04927.7|SMP|Seed maturation protein|m.40327:137-197;PF04927.7|SMP|Seed maturation protein|m.40327:202-264
c16588_g1	gi|473808486|gb|EMS46735.1|	hypothetical protein TRIUR3_02016 [Triticum urartu]	6e-24	0.57	_	_	_	_	_	_	_	_	_	_	_	_	_	_	_	m.40305|c16588_g1_i1:80-565(+)	complete	PF03018.9|Dirigent|Dirigent-like protein|m.40305:19-151
c16610_g1	gi|645244732|ref|XP_008228556.1|	PREDICTED: E3 ubiquitin-protein ligase RING1-like [Prunus mume]	3e-45	0.65	gi|302595801|sp|P0CH30.1|RING1_GOSHI	RecName: Full=E3 ubiquitin-protein ligase RING1; AltName: Full=RING finger protein 1	3e-30	0.64	_	_	_	_	_	_	_	_	K11982	RNF115_126	_	m.40232|c16610_g1_i1:211-1140(-)	complete	PF13639.1|zf-RING_2|Ring finger domain|m.40232:177-219;PF14369.1|zf-RING_3|zinc-finger|m.40232:21-53;PF13920.1|zf-C3HC4_3|Zinc finger, C3HC4 type (RING finger)|m.40232:176-221;PF00097.20|zf-C3HC4|Zinc finger, C3HC4 type (RING finger)|m.40232:178-218
c16614_g1	gi|573943116|ref|XP_006653939.1|	PREDICTED: ankyrin-3-like [Oryza brachyantha]	0	0.82	gi|476007834|sp|Q14DN9.3|AKD1B_MOUSE	RecName: Full=Ankyrin repeat and death domain-containing protein 1B [Mus musculus]	2e-17	0.5	39947.LOC_Os05g01310.1	ankyrin repeat family protein, putative, expressed	COG0457;COG0666	KOG0504;KOG0548	_	_	_	_	_	_	_	m.40368|c16614_g1_i1:101-1456(+)	complete	PF12796.2|Ank_2|Ankyrin repeats (3 copies)|m.40368:20-117;PF12796.2|Ank_2|Ankyrin repeats (3 copies)|m.40368:120-182;PF12796.2|Ank_2|Ankyrin repeats (3 copies)|m.40368:191-272;PF00023.25|Ank|Ankyrin repeat|m.40368:54-87;PF00023.25|Ank|Ankyrin repeat|m.40368:88-118;PF00023.25|Ank|Ankyrin repeat|m.40368:122-152;PF00023.25|Ank|Ankyrin repeat|m.40368:156-184;PF00023.25|Ank|Ankyrin repeat|m.40368:186-…
c16615_g1	gi|147856198|emb|CAN80285.1|	hypothetical protein VITISV_026753 [Vitis vinifera]	4e-11	0.86	_	_	_	_	_	_	_	_	_	GO:0003676|nucleic acid binding;	GO:0015074|DNA integration;	_	_	_	_	_	_	_
c16623_g1	gi|672144487|ref|XP_008796143.1|	PREDICTED: phosphatidylinositol/phosphatidylcholine transfer protein SFH11 [Phoenix dactylifera]	0	0.78	gi|75164908|sp|Q94A34.1|SFH12_ARATH	RecName: Full=Phosphatidylinositol/phosphatidylcholine transfer protein SFH12; AltName: Full=Protein SEC FOURTEEN HOMOLOGS 12; Short=AtSFH12 [Arabidopsis thaliana]	6e-20	0.67	_	_	_	_	_	_	_	_	_	_	_	m.40203|c16623_g1_i1:1-462(-)	3prime_partial	PF03765.10|CRAL_TRIO_N|CRAL/TRIO, N-terminal domain|m.40203:80-126
c16629_g1	gi|645240409|ref|XP_008226594.1|	PREDICTED: receptor-like protein 2 [Prunus mume]	1e-15	0.63	gi|75337232|sp|Q9SHI3.1|RLP2_ARATH	RecName: Full=Receptor-like protein 2; Short=AtRLP2; Flags: Precursor [Arabidopsis thaliana]	1e-14	0.64	_	_	_	_	_	GO:0016772|transferase activity, transferring phosphorus-containing groups;	_	_	_	_	_	m.40323|c16629_g1_i1:3-314(+)	internal	PF08263.7|LRRNT_2|Leucine rich repeat N-terminal domain|m.40323:27-64
c16636_g1	gi|643708543|gb|KDP23459.1|	hypothetical protein JCGZ_23292 [Jatropha curcas]	0	0.94	gi|21431838|sp|P42791.2|RL182_ARATH	RecName: Full=60S ribosomal protein L18-2 [Arabidopsis thaliana]	0	0.92	3694.eugene3.00140720	SubName: Full=Putative uncharacterized protein;	COG1727	KOG1714	_	GO:0003735|structural constituent of ribosome;	GO:0042254|ribosome biogenesis;GO:0006412|translation;	GO:0005840|ribosome;	K02883	RP-L18e, RPL18	path:ko03010	m.40324|c16636_g1_i1:423-1139(-)	5prime_partial	PF00828.14|Ribosomal_L18e|Ribosomal protein L18e/L15|m.40324:51-173
c16637_g1	gi|514715679|ref|XP_004953307.1|	PREDICTED: 50S ribosomal protein L19-2, chloroplastic-like [Setaria italica]	1e-45	0.66	gi|75247671|sp|Q8RXX5.1|RK192_ARATH	RecName: Full=50S ribosomal protein L19-2, chloroplastic; Flags: Precursor [Arabidopsis thaliana]	3e-42	0.61	4558.Sb04g033210.1	hypothetical protein	COG0335	KOG1698	_	_	_	GO:0009536|plastid;	K02884	RP-L19, MRPL19, rplS	path:ko03010	m.40228|c16637_g1_i1:236-1081(-)	5prime_partial	PF01245.15|Ribosomal_L19|Ribosomal protein L19|m.40228:182-272
c1664_g1	gi|125548123|gb|EAY93945.1|	hypothetical protein OsI_15719 [Oryza sativa Indica Group]	7e-15	0.71	_	_	_	_	_	_	_	_	_	_	_	GO:0009536|plastid;	_	_	_	_	_	_
c16657_g2	gi|32489032|emb|CAE04829.1|	OSJNBa0084K01.1 [Oryza sativa Japonica Group]	2e-14	0.84	_	_	_	_	39947.LOC_Os04g56610.1	expressed protein	_	_	NOG270336	_	_	_	_	_	_	_	_	_
c16662_g1	gi|195613268|gb|ACG28464.1|	alcohol dehydrogenase 2 [Zea mays]	0	0.95	gi|75339814|sp|Q4R1E8.1|ADH2_ORYSI	RecName: Full=Alcohol dehydrogenase 2 ADH2_ORYSJ RecName: Full=Alcohol dehydrogenase 2 [Oryza sativa Japonica Group]	0	0.95	_	_	_	_	_	GO:0004022|alcohol dehydrogenase (NAD) activity;GO:0008270|zinc ion binding;	GO:0055114|oxidation-reduction process;GO:0001666|response to hypoxia;GO:0046686|response to cadmium ion;GO:0009651|response to salt stress;	GO:0005829|cytosol;GO:0005886|plasma membrane;	K18857	ADH1	_	m.40259|c16662_g1_i1:1-345(-)	internal	PF08240.7|ADH_N|Alcohol dehydrogenase GroES-like domain|m.40259:26-105
c16663_g1	gi|113929152|dbj|BAF30813.1|	anthranilate synthase alpha 2 subunit [Avena sativa]	5e-29	0.95	gi|75267589|sp|Q9XJ29.1|ASA2_ORYSJ	RecName: Full=Anthranilate synthase alpha subunit 2, chloroplastic; Short=OsASA2; Flags: Precursor [Oryza sativa Japonica Group]	6e-31	0.96	_	_	_	_	_	GO:0004049|anthranilate synthase activity;	GO:0009094|L-phenylalanine biosynthetic process;GO:0006571|tyrosine biosynthetic process;GO:0000162|tryptophan biosynthetic process;	GO:0005950|anthranilate synthase complex;GO:0009536|plastid;	K01657	trpE	path:ko00400;path:ko01100;path:ko01110;path:ko01230	_	_	_
c1667_g1	gi|573949322|ref|XP_006656960.1|	PREDICTED: uncharacterized protein LOC102721655 [Oryza brachyantha]	4e-36	0.72	_	_	_	_	_	_	_	_	_	_	_	_	_	_	_	m.3880|c1667_g1_i1:2-418(+)	5prime_partial	PF04577.9|DUF563|Protein of unknown function (DUF563)|m.3880:9-46
c16673_g1	gi|172046705|sp|Q84ZL0.2|FH5_ORYSJ	RecName: Full=Formin-like protein 5; AltName: Full=OsFH5 [Oryza sativa Japonica Group]	8e-06	0.34	gi|172046705|sp|Q84ZL0.2|FH5_ORYSJ	RecName: Full=Formin-like protein 5; AltName: Full=OsFH5 [Oryza sativa Japonica Group]	1e-07	0.34	_	_	_	_	_	_	_	_	_	_	_	m.40343|c16673_g1_i1:80-667(-)	5prime_partial	_
c16679_g1	gi|672202855|ref|XP_008778490.1|	PREDICTED: probable disease resistance RPP8-like protein 2 [Phoenix dactylifera]	8e-10	0.72	_	_	_	_	_	_	_	_	_	_	_	_	K13457	RPM1, RPS3	path:ko04626	_	_	_
c16683_g1	gi|587887102|gb|EXB75903.1|	Zinc finger protein ZAT5 [Morus notabilis]	7e-25	0.52	gi|75322747|sp|Q681X4.1|ZAT5_ARATH	RecName: Full=Zinc finger protein ZAT5 [Arabidopsis thaliana]	2e-14	0.63	_	_	_	_	_	_	_	_	_	_	_	m.40360|c16683_g1_i1:1-786(+)	5prime_partial	PF13912.1|zf-C2H2_6|C2H2-type zinc finger|m.40360:69-93;PF13912.1|zf-C2H2_6|C2H2-type zinc finger|m.40360:159-184;PF13894.1|zf-C2H2_4|C2H2-type zinc finger|m.40360:69-91;PF13894.1|zf-C2H2_4|C2H2-type zinc finger|m.40360:160-182;PF12756.2|zf-C2H2_2|C2H2 type zinc-finger (2 copies)|m.40360:158-187
c16689_g1	gi|357145296|ref|XP_003573593.1|	PREDICTED: (3S,6E)-nerolidol synthase 1, chloroplastic-like [Brachypodium distachyon]	1e-08	0.7	_	_	_	_	_	_	_	_	_	_	_	_	K15086	TPS14	path:ko00902;path:ko01110	_	_	_
c16693_g1	gi|226502548|ref|NP_001148666.1|	ran-binding protein 1 [Zea mays]	0	0.79	gi|75264036|sp|Q9LMK7.1|RBP1A_ARATH	RecName: Full=Ran-binding protein 1 homolog a; AltName: Full=Ran-binding protein siRanBP [Arabidopsis thaliana]	0	0.8	4558.Sb09g016600.1	hypothetical protein	COG5171	KOG0864	_	_	GO:0046907|intracellular transport;	_	K15306	RANBP1	path:ko05166;path:ko05203	m.40295|c16693_g1_i1:410-1039(-)	complete	PF00638.13|Ran_BP1|RanBP1 domain|m.40295:42-159;PF00568.18|WH1|WH1 domain|m.40295:55-158
c16693_g2	gi|514820241|ref|XP_004984810.1|	PREDICTED: 50S ribosomal protein L10, chloroplastic-like [Setaria italica]	0	0.84	gi|75223179|sp|O80362.1|RK10_TOBAC	RecName: Full=50S ribosomal protein L10, chloroplastic; AltName: Full=CL10; Flags: Precursor [Nicotiana tabacum]	0	0.8	39947.LOC_Os03g17580.1	ribosomal protein L10, putative, expressed	COG0244	_	_	GO:0003735|structural constituent of ribosome;	GO:0042254|ribosome biogenesis;GO:0006412|translation;	GO:0009941|chloroplast envelope;GO:0009570|chloroplast stroma;GO:0022626|cytosolic ribosome;	K02864	RP-L10, MRPL10, rplJ	path:ko03010	m.40297|c16693_g2_i1:25-804(+)	complete	PF00466.15|Ribosomal_L10|Ribosomal protein L10|m.40297:75-167
c16694_g1	gi|125540708|gb|EAY87103.1|	hypothetical protein OsI_08502 [Oryza sativa Indica Group]	6e-19	0.65	_	_	_	_	_	_	_	_	_	_	_	_	_	_	_	m.40257|c16694_g1_i1:3-812(-)	internal	PF03108.10|DBD_Tnp_Mut|MuDR family transposase|m.40257:165-226
c16696_g1	gi|195607234|gb|ACG25447.1|	cytochrome c [Zea mays]	0	0.97	gi|122169096|sp|Q0DI31.1|CYC_ORYSJ	RecName: Full=Cytochrome c [Oryza sativa Japonica Group]	0	0.97	15368.BRADI2G25030.1	annotation not avaliable	COG3474	KOG3453	_	GO:0009055|electron carrier activity;GO:0020037|heme binding;GO:0005506|iron ion binding;GO:0005507|copper ion binding;	GO:0055114|oxidation-reduction process;	GO:0005774|vacuolar membrane;GO:0005829|cytosol;GO:0070469|respiratory chain;GO:0005739|mitochondrion;	K08738	CYC	path:ko00920;path:ko01100;path:ko01120;path:ko02020;path:ko04115;path:ko04210;path:ko04932;path:ko05010;path:ko05012;path:ko05014;path:ko05016;path:ko05134;path:ko05145;path:ko05152;path:ko05161;path:ko05164;path:ko05168;path:ko05200;path:ko05210;path:ko05222;path:ko05416	m.40284|c16696_g1_i1:612-950(+);m.40281|c16696_g1_i1:1-612(+)	complete;5prime_partial	PF00034.16|Cytochrom_C|Cytochrome c|m.40284:13-109;PF13442.1|Cytochrome_CBB3|Cytochrome C oxidase, cbb3-type, subunit III|m.40284:11-107
c16703_g1	gi|74356039|dbj|BAE44385.1|	high-affinity potassium transporter [Phragmites australis]	0	0.72	gi|122167862|sp|Q0D9S3.1|HKT1_ORYSJ	RecName: Full=Cation transporter HKT1; Short=OsHKT1; AltName: Full=Ni-OsHKT1; AltName: Full=Po-OsHKT1 [Oryza sativa Japonica Group]	0	0.72	_	_	_	_	_	_	GO:0044765|single-organism transport;	_	_	_	_	m.40200|c16703_g1_i1:2-700(+)	5prime_partial	PF02386.11|TrkH|Cation transport protein|m.40200:9-221
c16713_g1	gi|672174701|ref|XP_008807467.1|	PREDICTED: manganese-dependent ADP-ribose/CDP-alcohol diphosphatase [Phoenix dactylifera]	0	0.85	gi|75244775|sp|Q8H5F8.1|ADPRM_ORYSJ	RecName: Full=Manganese-dependent ADP-ribose/CDP-alcohol diphosphatase; AltName: Full=ADPRibase-Mn; AltName: Full=CDP-choline phosphohydrolase [Oryza sativa Japoni	0	0.86	39947.LOC_Os07g48840.2	Ser/Thr protein phosphatase family protein, putative, expressed	COG1409	_	_	GO:0046872|metal ion binding;GO:0047631|ADP-ribose diphosphatase activity;GO:0047734|CDP-glycerol diphosphatase activity;	GO:0046486|glycerolipid metabolic process;	_	K01517	ADPRM	path:ko00230;path:ko00564	m.40192|c16713_g1_i1:277-1233(+)	complete	PF00149.23|Metallophos|Calcineurin-like phosphoesterase|m.40192:19-265
c16714_g1	gi|657399890|gb|KEH39277.1|	general regulatory factor 2 [Medicago truncatula]	0	0.92	gi|1168192|sp|P42654.1|1433B_VICFA	RecName: Full=14-3-3-like protein B; AltName: Full=VFA-1433B	0	0.92	3694.grail3.0146000801	hypothetical protein	COG5040	KOG0841	_	GO:0019904|protein domain specific binding;	_	_	K06630	YWHAE	path:ko04110;path:ko04114;path:ko04151;path:ko04390;path:ko04391;path:ko04722;path:ko05169;path:ko05203	m.40336|c16714_g1_i1:121-888(+)	complete	PF00244.15|14-3-3|14-3-3 protein|m.40336:4-237
c16722_g1	gi|357160890|ref|XP_003578909.1|	PREDICTED: uncharacterized protein LOC100846659 [Brachypodium distachyon]	0	0.71	gi|310947136|sp|A7XQ02.2|MLX56_MORAL	RecName: Full=Mulatexin; Short=MLX56; AltName: Full=Latex protein; Flags: Precursor	6e-14	0.7	_	_	_	_	_	_	_	GO:0016023|cytoplasmic membrane-bounded vesicle;	_	_	_	m.40330|c16722_g1_i1:79-1116(-)	5prime_partial	PF06830.6|Root_cap|Root cap|m.40330:258-314
c16725_g1	gi|514768670|ref|XP_004966550.1|	PREDICTED: photosystem II stability/assembly factor HCF136, chloroplastic-like [Setaria italica]	0	0.95	gi|6016183|sp|O82660.1|P2SAF_ARATH	RecName: Full=Photosystem II stability/assembly factor HCF136, chloroplastic; Flags: Precursor [Arabidopsis thaliana]	0	0.9	4558.Sb10g031120.1	hypothetical protein	COG4447	KOG3511	_	_	GO:0046686|response to cadmium ion;GO:0006461|protein complex assembly;	GO:0031977|thylakoid lumen;GO:0009533|chloroplast stromal thylakoid;GO:0009941|chloroplast envelope;	_	_	_	m.40269|c16725_g1_i1:232-1356(-)	5prime_partial	PF14870.1|PSII_BNR|Photosynthesis system II assembly factor YCF48|m.40269:53-373
c16732_g1	gi|672164552|ref|XP_008802156.1|	PREDICTED: uncharacterized protein At2g39795, mitochondrial-like [Phoenix dactylifera]	0	0.72	_	_	_	_	_	_	_	_	_	_	_	_	K15414	C1QBP	path:ko05168	m.40370|c16732_g1_i1:419-1210(+)	complete	PF02330.11|MAM33|Mitochondrial glycoprotein|m.40370:75-261
c16741_g1	gi|357124665|ref|XP_003564018.1|	PREDICTED: uncharacterized protein LOC100824055 [Brachypodium distachyon]	3e-29	0.74	_	_	_	_	_	_	_	_	_	_	_	_	_	_	_	m.40213|c16741_g1_i1:1-441(+)	internal	_
c16742_g1	gi|672108815|ref|XP_008786930.1|	PREDICTED: uncharacterized protein LOC103705093 [Phoenix dactylifera]	8e-45	0.73	_	_	_	_	_	_	_	_	_	_	_	_	_	_	_	m.40240|c16742_g1_i1:145-1011(+)	complete	_
c16749_g1	gi|672135086|ref|XP_008791205.1|	PREDICTED: O-glucosyltransferase rumi homolog [Phoenix dactylifera]	0	0.83	_	_	_	_	3694.gw1.I.882.1	hypothetical protein	_	KOG2458	_	_	_	_	_	_	_	m.40238|c16749_g1_i1:271-996(-)	5prime_partial	PF05686.7|Glyco_transf_90|Glycosyl transferase family 90|m.40238:1-240
c16757_g1	gi|672182707|ref|XP_008811606.1|	PREDICTED: LOW QUALITY PROTEIN: transcriptional corepressor LEUNIG [Phoenix dactylifera]	0	0.63	gi|30580400|sp|Q9FUY2.2|LEUNG_ARATH	RecName: Full=Transcriptional corepressor LEUNIG [Arabidopsis thaliana]	0	0.56	_	_	_	_	_	_	_	_	_	_	_	m.40235|c16757_g1_i1:1-1146(+)	internal	_
c16765_g1	gi|568843282|ref|XP_006475543.1|	PREDICTED: uncharacterized protein LOC102610887 [Citrus sinensis]	4e-10	0.51	_	_	_	_	_	_	_	_	_	_	_	_	_	_	_	_	_	_
c16766_g1	gi|514812480|ref|XP_004981034.1|	PREDICTED: putative zinc transporter At3g08650-like [Setaria italica]	0	0.88	gi|310947322|sp|Q9C9Z1.2|ZTP50_ARATH	RecName: Full=Putative zinc transporter At3g08650 [Arabidopsis thaliana]	0	0.83	4558.Sb08g004950.1	hypothetical protein	COG0428	KOG2474	_	GO:0046873|metal ion transmembrane transporter activity;	GO:0055085|transmembrane transport;GO:0030001|metal ion transport;	GO:0016020|membrane;GO:0016023|cytoplasmic membrane-bounded vesicle;	_	_	_	m.40315|c16766_g1_i1:1695-2669(+);m.40314|c16766_g1_i1:1055-2839(-)	complete;complete	PF02535.17|Zip|ZIP Zinc transporter|m.40314:173-318;PF02535.17|Zip|ZIP Zinc transporter|m.40314:420-540
c16782_g1	gi|226501304|ref|NP_001145947.1|	uncharacterized protein LOC100279471 precursor [Zea mays]	2e-23	0.76	gi|334302916|sp|Q8GYA4.3|CRK10_ARATH	RecName: Full=Cysteine-rich receptor-like protein kinase 10; Short=Cysteine-rich RLK10; AltName: Full=Receptor-like protein kinase 4; Flags: Precursor [Arabidopsi	5e-18	0.68	_	_	_	_	_	GO:0004672|protein kinase activity;	GO:0016310|phosphorylation;	_	_	_	_	m.40302|c16782_g1_i1:2-370(+)	5prime_partial	_
c16786_g1	gi|590565520|ref|XP_007009971.1|	Disease resistance protein (TIR-NBS class) [Theobroma cacao]	0	0.76	_	_	_	_	_	_	_	_	_	_	_	_	_	_	_	m.40350|c16786_g1_i1:247-3069(+)	complete	PF00931.17|NB-ARC|NB-ARC domain|m.40350:408-582
c16794_g1	gi|41053142|dbj|BAD08085.1|	putative ornithine carbamoyltransferase [Oryza sativa Japonica Group]	0	0.78	gi|3183094|sp|Q43814.1|OTC_PEA	RecName: Full=Ornithine carbamoyltransferase, chloroplastic; AltName: Full=Ornithine transcarbamylase; Short=OTCase; Flags: Precursor	0	0.76	_	_	_	_	_	GO:0016743|carboxyl- or carbamoyltransferase activity;	GO:0006520|cellular amino acid metabolic process;	GO:0009536|plastid;	K00611	OTC, argF, argI	path:ko00330;path:ko01100;path:ko01110;path:ko01230	m.40333|c16794_g1_i1:1-615(-)	internal	PF02729.16|OTCace_N|Aspartate/ornithine carbamoyltransferase, carbamoyl-P binding domain|m.40333:95-203
c16799_g1	gi|643739413|gb|KDP45167.1|	hypothetical protein JCGZ_15032 [Jatropha curcas]	0	0.92	gi|115813|sp|P27522.1|CB13_SOLLC	RecName: Full=Chlorophyll a-b binding protein 8, chloroplastic; AltName: Full=LHCI type III CAB-8; Flags: Precursor	0	0.9	3694.grail3.0012036701	SubName: Full=Putative uncharacterized protein;	_	_	NOG243493	GO:0016168|chlorophyll binding;	GO:0009765|photosynthesis, light harvesting;GO:0018298|protein-chromophore linkage;	GO:0009523|photosystem II;GO:0016021|integral component of membrane;GO:0009507|chloroplast;	K08909	LHCA3	path:ko00196	m.40275|c16799_g1_i1:3-860(+)	5prime_partial	PF00504.16|Chloroa_b-bind|Chlorophyll A-B binding protein|m.40275:74-253
c16806_g1	gi|254728746|gb|ACT79548.1|	CTD phosphatase-like protein [Oryza sativa Japonica Group]	0	0.91	gi|74851880|sp|Q54GB2.1|CTSL2_DICDI	RecName: Full=CTD small phosphatase-like protein 2; Short=CTDSP-like 2 [Dictyostelium discoideum]	0	0.69	39947.LOC_Os07g10690.1	NLI interacting factor-like phosphatase, putative, expressed	COG5190	KOG1605	_	GO:0008420|CTD phosphatase activity;	GO:0006470|protein dephosphorylation;	GO:0008287|protein serine/threonine phosphatase complex;GO:0005634|nucleus;GO:0000775|chromosome, centromeric region;GO:0005737|cytoplasm;	K17616	CTDSPL2	_	m.40189|c16806_g1_i1:532-1920(-)	complete	PF03031.13|NIF|NLI interacting factor-like phosphatase|m.40189:270-430
c1681_g1	gi|242060856|ref|XP_002451717.1|	hypothetical protein SORBIDRAFT_04g006540 [Sorghum bicolor]	0	0.82	gi|66774117|sp|Q9FL54.1|DNAJ6_ARATH	RecName: Full=Chaperone protein dnaJ 6; Short=AtDjC6; Short=AtJ6 [Arabidopsis thaliana]	0	0.75	4558.Sb04g006540.1	hypothetical protein	COG2214;COG0484	KOG0719	_	_	_	_	K09529	DNAJC9	_	m.3854|c1681_g1_i1:318-1160(+)	complete	PF00226.26|DnaJ|DnaJ domain|m.3854:32-93
c16815_g1	gi|48843818|gb|AAT47077.1|	putative polyprotein [Oryza sativa Japonica Group]	2e-20	0.87	_	_	_	_	_	_	_	_	_	GO:0020037|heme binding;GO:0003677|DNA binding;GO:0004601|peroxidase activity;GO:0008270|zinc ion binding;	GO:0015074|DNA integration;GO:0055114|oxidation-reduction process;GO:0006979|response to oxidative stress;GO:0006310|DNA recombination;	_	K16292	CEP, CYSEP	_	_	_	_
c16818_g1	gi|573959742|ref|XP_006662057.1|	PREDICTED: uncharacterized protein LOC102709773 [Oryza brachyantha]	0	0.87	_	_	_	_	4558.Sb01g029100.1	hypothetical protein	_	KOG1870	_	GO:0003735|structural constituent of ribosome;	GO:0042254|ribosome biogenesis;GO:0006412|translation;	GO:0005840|ribosome;	_	_	_	m.40204|c16818_g1_i1:2-589(+)	5prime_partial	PF00861.17|Ribosomal_L18p|Ribosomal L18p/L5e family|m.40204:74-190
c16820_g1	gi|672135702|ref|XP_008791524.1|	PREDICTED: chorismate synthase, chloroplastic-like [Phoenix dactylifera]	0	0.89	gi|83300489|sp|P57720.2|AROC_ARATH	RecName: Full=Chorismate synthase, chloroplastic; AltName: Full=5-enolpyruvylshikimate-3-phosphate phospholyase; AltName: Full=Protein EMBRYO DEFECTIVE 1144; Flags:	0	0.85	3694.estExt_Genewise1_v1.C_LG_X2626	RecName: Full=Chorismate synthase; EC=4.2.3.5;	COG0082	KOG4492	_	GO:0004107|chorismate synthase activity;	GO:0009094|L-phenylalanine biosynthetic process;GO:0009423|chorismate biosynthetic process;GO:0006571|tyrosine biosynthetic process;GO:0000162|tryptophan biosynthetic process;	_	K01736	aroC	path:ko00400;path:ko01100;path:ko01110;path:ko01230	m.40292|c16820_g1_i1:183-1751(+)	complete	PF01264.16|Chorismate_synt|Chorismate synthase|m.40292:150-497
c16829_g1	gi|661892404|emb|CDP03562.1|	unnamed protein product [Coffea canephora]	0	0.81	gi|82241483|sp|Q7ZWM3.1|CEL3B_XENLA	RecName: Full=CUGBP Elav-like family member 3-B; Short=CELF3-B; AltName: Full=Bruno-like protein 1-B; AltName: Full=CUG-BP- and ETR-3-like factor 3-B; AltName: Ful	5e-44	0.68	39947.LOC_Os05g30980.1	RNA recognition motif containing protein, putative, expressed	_	KOG0144	_	GO:0003723|RNA binding;GO:0000166|nucleotide binding;	_	_	K13207	CUGBP, BRUNOL, CELF	_	m.40354|c16829_g1_i1:243-1586(-)	complete	PF00076.17|RRM_1|RNA recognition motif. (a.k.a. RRM, RBD, or RNP domain)|m.40354:31-95;PF00076.17|RRM_1|RNA recognition motif. (a.k.a. RRM, RBD, or RNP domain)|m.40354:119-185;PF00076.17|RRM_1|RNA recognition motif. (a.k.a. RRM, RBD, or RNP domain)|m.40354:364-434;PF14259.1|RRM_6|RNA recognition motif (a.k.a. RRM, RBD, or RNP domain)|m.40354:31-91;PF14259.1|RRM_6|RNA recognition motif (a.k.a. RRM…
c16835_g1	gi|514802387|ref|XP_004976086.1|	PREDICTED: transcription factor Maf-like [Setaria italica]	0	0.78	gi|239938900|sp|O95466.3|FMNL_HUMAN	RecName: Full=Formin-like protein 1; AltName: Full=CLL-associated antigen KW-13; AltName: Full=Leukocyte formin [Homo sapiens]	2e-05	0.56	39947.LOC_Os04g41830.1	myb-like DNA-binding domain containing protein, expressed	_	_	NOG257823	GO:0003677|DNA binding;GO:0003682|chromatin binding;	_	GO:0000785|chromatin;	_	_	_	m.40234|c16835_g1_i1:2-751(+)	5prime_partial	PF12579.3|DUF3755|Protein of unknown function (DUF3755)|m.40234:190-224
c16845_g1	gi|151303349|gb|ABR92943.1|	HSF [Carex stenophylla subsp. stenophylloides]	2e-28	0.76	gi|75224432|sp|Q6VBB2.1|HFA2B_ORYSJ	RecName: Full=Heat stress transcription factor A-2b; AltName: Full=Heat stress transcription factor 18; Short=OsHsf-18; AltName: Full=Heat stress transcription fac	6e-29	0.66	15368.BRADI1G55630.1	annotation not avaliable	COG5169	_	_	GO:0043565|sequence-specific DNA binding;GO:0003700|sequence-specific DNA binding transcription factor activity;	GO:0006355|regulation of transcription, DNA-templated;GO:0009408|response to heat;	GO:0005634|nucleus;GO:0005667|transcription factor complex;	K09419	HSFF	_	m.40261|c16845_g1_i1:133-459(+)	3prime_partial	PF00447.12|HSF_DNA-bind|HSF-type DNA-binding|m.40261:56-109
c16846_g1	gi|604335251|gb|EYU39193.1|	hypothetical protein MIMGU_mgv1a005987mg [Erythranthe guttata]	2e-11	0.63	gi|75219843|sp|O64733.1|U87A2_ARATH	RecName: Full=UDP-glycosyltransferase 87A2 [Arabidopsis thaliana]	3e-10	0.68	_	_	_	_	_	_	_	_	_	_	_	_	_	_
c16851_g1	gi|115483358|ref|NP_001065349.1|	Os10g0555600 [Oryza sativa Japonica Group]	1e-10	0.63	gi|75232353|sp|Q7XCA7.1|EXPB6_ORYSJ	RecName: Full=Expansin-B6; AltName: Full=Beta-expansin-6; AltName: Full=OsEXPB6; AltName: Full=OsaEXPb1.8; Flags: Precursor	1e-12	0.63	_	_	_	_	_	_	_	GO:0016023|cytoplasmic membrane-bounded vesicle;	_	_	_	_	_	_
c16852_g1	gi|672190783|ref|XP_008775338.1|	PREDICTED: uncharacterized protein LOC103695724 [Phoenix dactylifera]	0	0.76	_	_	_	_	3694.gw1.I.8997.1	hypothetical protein	_	KOG1030	_	_	_	_	_	_	_	m.40293|c16852_g1_i1:3-725(-)	internal	PF00168.25|C2|C2 domain|m.40293:11-73;PF00168.25|C2|C2 domain|m.40293:96-129;PF00168.25|C2|C2 domain|m.40293:172-240
c16861_g1	gi|670434554|ref|XP_008657810.1|	PREDICTED: proline-rich receptor-like protein kinase PERK12 [Zea mays]	1e-06	0.93	gi|310947345|sp|Q9ZUE0.2|PEK12_ARATH	RecName: Full=Proline-rich receptor-like protein kinase PERK12; AltName: Full=Proline-rich extensin-like receptor kinase 12; Short=AtPERK12; AltName: Full=Protein	4e-08	0.9	_	_	_	_	_	_	_	_	_	_	_	_	_	_
c16873_g1	gi|514813619|ref|XP_004981592.1|	PREDICTED: cytosolic purine 5'-nucleotidase-like [Setaria italica]	0	0.89	gi|160380525|sp|Q3V1L4.2|5NTC_MOUSE	RecName: Full=Cytosolic purine 5'-nucleotidase; AltName: Full=Cytosolic 5'-nucleotidase II [Mus musculus]	1e-10	0.66	4558.Sb01g006630.1	hypothetical protein	_	KOG2469	_	GO:0046872|metal ion binding;	_	GO:0005739|mitochondrion;	_	_	_	m.40286|c16873_g1_i1:2530-3366(+);m.40287|c16873_g1_i1:29-409(-);m.40285|c16873_g1_i1:338-1963(+)	complete;complete;complete	PF05761.9|5_nucleotid|5' nucleotidase family|m.40285:55-537;PF00168.25|C2|C2 domain|m.40286:6-93
c16883_g1	gi|514779302|ref|XP_004969316.1|	PREDICTED: probable receptor-like protein kinase At5g20050-like [Setaria italica]	0	0.63	gi|75330727|sp|Q8RWZ5.1|SD25_ARATH	RecName: Full=G-type lectin S-receptor-like serine/threonine-protein kinase SD2-5; AltName: Full=S-domain-2 (SD2) receptor kinase 5; Short=SD2-5; Flags: Precursor [	0	0.61	_	_	_	_	_	_	_	_	K04733	IRAK4	path:ko04064;path:ko04210;path:ko04620;path:ko04722;path:ko05133;path:ko05140;path:ko05142;path:ko05145;path:ko05152;path:ko05162;path:ko05164	m.40206|c16883_g1_i1:135-1874(-)	5prime_partial	PF00069.20|Pkinase|Protein kinase domain|m.40206:261-525;PF07714.12|Pkinase_Tyr|Protein tyrosine kinase|m.40206:260-528
c16889_g1	gi|672168589|ref|XP_008804299.1|	PREDICTED: autophagy-related protein 8C-like isoform X1 [Phoenix dactylifera]	6e-43	0.94	gi|75133010|sp|Q6Z1D5.1|ATG8C_ORYSJ	RecName: Full=Autophagy-related protein 8C; AltName: Full=Autophagy-related ubiquitin-like modifier ATG8C; Flags: Precursor [Oryza sativa Japonica Group]	3e-43	0.99	29760.GSVIVG00027309001	SubName: Full=Chromosome chr19 scaffold_4, whole genome shotgun sequence;	_	KOG1654	_	_	_	_	K08341	GABARAP, ATG8, LC3	path:ko04068;path:ko04140;path:ko04727	_	_	_
c16890_g1	gi|502153363|ref|XP_004509315.1|	PREDICTED: peroxidase 72-like [Cicer arietinum]	0	0.87	gi|26397792|sp|Q9FJZ9.1|PER72_ARATH	RecName: Full=Peroxidase 72; Short=Atperox P72; AltName: Full=ATP6a; AltName: Full=PRXR8; Flags: Precursor [Arabidopsis thaliana]	0	0.8	39947.LOC_Os01g36240.1	peroxidase precursor, putative, expressed	_	_	NOG297225	GO:0020037|heme binding;GO:0046872|metal ion binding;GO:0004601|peroxidase activity;	GO:0044347|cell wall polysaccharide catabolic process;GO:0080001|mucilage extrusion from seed coat;GO:0055114|oxidation-reduction process;GO:0006979|response to oxidative stress;GO:0009809|lignin biosynthetic process;	GO:0016023|cytoplasmic membrane-bounded vesicle;GO:0009505|plant-type cell wall;GO:0005576|extracellular region;	K00430	E1.11.1.7	path:ko00360;path:ko00940;path:ko01100;path:ko01110	m.40271|c16890_g1_i1:155-961(+)	3prime_partial	PF00141.18|peroxidase|Peroxidase|m.40271:53-269
c16892_g1	gi|326518939|dbj|BAJ92630.1|	predicted protein [Hordeum vulgare subsp. vulgare]	2e-10	0.69	_	_	_	_	_	_	_	_	_	_	_	_	_	_	_	_	_	_
c16904_g1	gi|115450129|ref|NP_001048665.1|	Os03g0102700 [Oryza sativa Japonica Group]	0	0.74	gi|75273131|sp|Q9LD07.1|EXPB7_ORYSJ	RecName: Full=Expansin-B7; AltName: Full=Beta-expansin-7; AltName: Full=OsEXPB7; AltName: Full=OsaEXPb1.12; Flags: Precursor [Oryza sativa Japonica Group]	0	0.74	4558.Sb01g029260.1	hypothetical protein	_	_	NOG271974	_	_	_	_	_	_	m.40358|c16904_g1_i1:545-1387(-)	complete	PF01357.16|Pollen_allerg_1|Pollen allergen|m.40358:178-261;PF03330.13|DPBB_1|Rare lipoprotein A (RlpA)-like double-psi beta-barrel|m.40358:84-160
c16920_g1	gi|670388371|ref|XP_008674674.1|	PREDICTED: probable GPI-anchored adhesin-like protein PGA55 [Zea mays]	0	0.78	_	_	_	_	_	_	_	_	_	_	GO:0050794|regulation of cellular process;GO:0044763|single-organism cellular process;GO:0048316|seed development;GO:0009965|leaf morphogenesis;	GO:0044424|intracellular part;	_	_	_	m.40265|c16920_g1_i1:201-2186(+)	complete	_
c16921_g1	gi|672116674|ref|XP_008781507.1|	PREDICTED: fructose-bisphosphate aldolase, chloroplastic [Phoenix dactylifera]	0	0.95	gi|78099750|sp|Q40677.2|ALFC_ORYSJ	RecName: Full=Fructose-bisphosphate aldolase, chloroplastic; Short=ALDP; Flags: Precursor [Oryza sativa Japonica Group]	0	0.91	39947.LOC_Os11g07020.1	fructose-bisphospate aldolase isozyme, putative, expressed	COG3588	KOG1557	_	GO:0004332|fructose-bisphosphate aldolase activity;	GO:0006096|glycolytic process;GO:0006020|inositol metabolic process;GO:0006013|mannose metabolic process;GO:0006000|fructose metabolic process;GO:0006094|gluconeogenesis;GO:0046686|response to cadmium ion;GO:0006098|pentose-phosphate shunt;GO:0015976|carbon utilization;	GO:0048046|apoplast;GO:0009534|chloroplast thylakoid;GO:0031977|thylakoid lumen;GO:0005739|mitochondrion;GO:0009941|chloroplast envelope;GO:0022626|cytosolic ribosome;GO:0009570|chloroplast stroma;	K01623	ALDO	path:ko00010;path:ko00030;path:ko00051;path:ko00680;path:ko00710;path:ko01100;path:ko01110;path:ko01120;path:ko01200;path:ko01230	m.40331|c16921_g1_i1:1360-2532(-);m.40332|c16921_g1_i1:2-934(+)	complete;5prime_partial	PF00274.14|Glycolytic|Fructose-bisphosphate aldolase class-I|m.40331:46-390;PF00069.20|Pkinase|Protein kinase domain|m.40332:1-206;PF07714.12|Pkinase_Tyr|Protein tyrosine kinase|m.40332:1-202
c16923_g1	gi|672134483|ref|XP_008790890.1|	PREDICTED: lysine-specific histone demethylase 1 homolog 1 [Phoenix dactylifera]	2e-26	0.88	gi|75134081|sp|Q6Z690.1|LDL1_ORYSJ	RecName: Full=Lysine-specific histone demethylase 1 homolog 1; AltName: Full=Flavin-containing amine oxidase domain-containing protein 1; AltName: Full=Protein LSD1	4e-20	0.75	_	_	_	_	_	_	GO:0016570|histone modification;	_	K11450	AOF2, LSD1	_	_	_	_
c16926_g1	gi|357120121|ref|XP_003561778.1|	PREDICTED: heat shock cognate 70 kDa protein-like [Brachypodium distachyon]	6e-26	0.81	gi|75308864|sp|Q9C7X7.1|HSP7N_ARATH	RecName: Full=Heat shock 70 kDa protein 18; AltName: Full=Heat shock protein 70-18; Short=AtHsp70-18; AltName: Full=Heat-shock protein 70T-1 [Arabidopsis thaliana]	2e-26	0.8	_	_	_	_	_	GO:0005524|ATP binding;GO:0031625|ubiquitin protein ligase binding;	GO:0009644|response to high light intensity;GO:0016567|protein ubiquitination;GO:0042542|response to hydrogen peroxide;GO:0009408|response to heat;GO:0046686|response to cadmium ion;GO:0009615|response to virus;GO:0009617|response to bacterium;	GO:0048046|apoplast;GO:0005774|vacuolar membrane;GO:0005618|cell wall;GO:0005794|Golgi apparatus;GO:0005829|cytosol;GO:0005739|mitochondrion;GO:0005886|plasma membrane;	K03283	HSPA1_8	path:ko03040;path:ko04010;path:ko04141;path:ko04144;path:ko04612;path:ko04915;path:ko05134;path:ko05145;path:ko05162;path:ko05164;path:ko05169	_	_	_
c16937_g1	gi|672156488|ref|XP_008797945.1|	PREDICTED: uncharacterized protein LOC103712989 [Phoenix dactylifera]	0	0.84	gi|74861464|sp|Q86K80.1|U420_DICDI	RecName: Full=UPF0420 protein [Dictyostelium discoideum]	7e-32	0.54	39947.LOC_Os04g22360.1	DUF647 domain containing protein, putative, expressed	_	KOG4249	_	_	GO:0032502|developmental process;GO:0010224|response to UV-B;	GO:0009941|chloroplast envelope;GO:0005739|mitochondrion;	_	_	_	m.40254|c16937_g1_i1:1-1638(+)	5prime_partial	PF04884.9|DUF647|Vitamin B6 photo-protection and homoeostasis|m.40254:138-375
c16953_g1	gi|566149688|ref|XP_006369179.1|	hypothetical protein POPTR_0001s18210g [Populus trichocarpa]	2e-24	0.95	gi|82269108|sp|Q4SUE2.1|TMA7_TETNG	RecName: Full=Translation machinery-associated protein 7; AltName: Full=Coiled-coil domain-containing protein 72 [Tetraodon nigroviridis]	3e-15	0.81	3702.AT1G15270.1-P	unknown protein; FUNCTIONS IN: molecular_function unknown; INVOLVED IN: biological_process u [...]	_	KOG4766	NOG238078	_	_	GO:0005886|plasma membrane;	_	_	_	_	_	_
c1696_g1	gi|115485277|ref|NP_001067782.1|	Os11g0427800 [Oryza sativa Japonica Group]	3e-19	0.72	gi|122227859|sp|Q0IQK9.1|NLTP1_ORYSJ	RecName: Full=Non-specific lipid-transfer protein 1; Short=LTP 1; Short=PAPI; Flags: Precursor [Oryza sativa Japonica Group]	8e-20	0.73	_	_	_	_	_	GO:0005488|binding;	GO:0006810|transport;	GO:0071944|cell periphery;GO:0016023|cytoplasmic membrane-bounded vesicle;	_	_	_	_	_	_
c16963_g1	gi|672108386|ref|XP_008784885.1|	PREDICTED: sphinganine C(4)-monooxygenase 2-like [Phoenix dactylifera]	0	0.88	gi|75261765|sp|Q9AST3.1|SBH2_ARATH	RecName: Full=Sphinganine C(4)-monooxygenase 2; AltName: Full=Sphingoid C4-hydroxylase 2; AltName: Full=Sphingoid base hydroxylase 2 [Arabidopsis thaliana]	0	0.84	29760.GSVIVG00036982001	SubName: Full=Chromosome chr1 scaffold_84, whole genome shotgun sequence;	COG3000	KOG0874	_	_	_	_	K04713	SUR2	path:ko00600;path:ko01100	m.40344|c16963_g1_i1:55-846(-)	complete	PF04116.8|FA_hydroxylase|Fatty acid hydroxylase superfamily|m.40344:100-214
c16965_g1	gi|357480785|ref|XP_003610678.1|	Chromatin remodeling complex subunit [Medicago truncatula]	3e-26	0.85	gi|657340777|sp|F4J9M5.1|CHR12_ARATH	RecName: Full=Probable ATP-dependent DNA helicase CHR12; AltName: Full=Chromatin-remodeling protein 12; Short=AtCHR12; AltName: Full=Protein MINUSCULE 1 [Arabidop	2e-26	0.88	_	_	_	_	_	GO:0042393|histone binding;GO:0003677|DNA binding;GO:0005524|ATP binding;GO:0004386|helicase activity;	GO:0008152|metabolic process;	_	K11647	SMARCA2_4	_	_	_	_
c16968_g1	gi|212276274|ref|NP_001130204.1|	uncharacterized protein LOC100191298 [Zea mays]	0	0.99	gi|728882|sp|P40940.2|ARF3_ARATH	RecName: Full=ADP-ribosylation factor 3; Short=AtARF3; AltName: Full=Protein ARF-LIKE 1; Short=AtARL1 [Arabidopsis thaliana]	0	0.97	4558.Sb07g008560.1	hypothetical protein	COG1100	KOG0070;KOG0072	_	GO:0005525|GTP binding;	GO:0046686|response to cadmium ion;GO:0007264|small GTPase mediated signal transduction;	GO:0005795|Golgi stack;GO:0005886|plasma membrane;	K07942	ARL1	_	m.40367|c16968_g1_i1:268-816(+)	complete	PF00025.16|Arf|ADP-ribosylation factor family|m.40367:5-176;PF09439.5|SRPRB|Signal recognition particle receptor beta subunit|m.40367:16-152;PF00071.17|Ras|Ras family|m.40367:19-173;PF04670.7|Gtr1_RagA|Gtr1/RagA G protein conserved region|m.40367:19-130;PF08477.8|Miro|Miro-like protein|m.40367:19-129;PF01926.18|MMR_HSR1|50S ribosome-binding GTPase|m.40367:19-112
c1697_g1	gi|75162268|sp|Q8W3F9.1|CSLD1_ORYSJ	RecName: Full=Cellulose synthase-like protein D1; AltName: Full=OsCslD1 [Oryza sativa Japonica Group]	1e-44	0.99	gi|75162268|sp|Q8W3F9.1|CSLD1_ORYSJ	RecName: Full=Cellulose synthase-like protein D1; AltName: Full=OsCslD1 [Oryza sativa Japonica Group]	0	0.99	_	_	_	_	_	GO:0016760|cellulose synthase (UDP-forming) activity;GO:0051753|mannan synthase activity;	GO:0097502|mannosylation;GO:0006011|UDP-glucose metabolic process;GO:0005982|starch metabolic process;GO:0009409|response to cold;GO:0005985|sucrose metabolic process;GO:0048767|root hair elongation;GO:0030244|cellulose biosynthetic process;	GO:0005783|endoplasmic reticulum;GO:0005802|trans-Golgi network;GO:0005768|endosome;GO:0030173|integral component of Golgi membrane;GO:0005886|plasma membrane;	_	_	_	_	_	_
c16973_g1	gi|672141965|ref|XP_008794829.1|	PREDICTED: G-type lectin S-receptor-like serine/threonine-protein kinase At2g19130 [Phoenix dactylifera]	0	0.76	gi|75099051|sp|O64477.1|Y2913_ARATH	RecName: Full=G-type lectin S-receptor-like serine/threonine-protein kinase At2g19130; Flags: Precursor [Arabidopsis thaliana]	0	0.69	15368.BRADI1G25090.1	annotation not avaliable	COG0515	KOG1187	_	_	_	_	_	_	_	m.40230|c16973_g1_i1:252-2738(+)	3prime_partial	PF00069.20|Pkinase|Protein kinase domain|m.40230:508-774;PF07714.12|Pkinase_Tyr|Protein tyrosine kinase|m.40230:507-776;PF00954.15|S_locus_glycop|S-locus glycoprotein family|m.40230:220-331;PF01453.19|B_lectin|D-mannose binding lectin|m.40230:80-192;PF08276.6|PAN_2|PAN-like domain|m.40230:364-420
c17066_g1	gi|593332060|ref|XP_007139456.1|	hypothetical protein PHAVU_008G031200g [Phaseolus vulgaris]	5e-08	0.73	_	_	_	_	_	_	_	_	_	GO:0043168|anion binding;GO:0032559|adenyl ribonucleotide binding;GO:0032550|purine ribonucleoside binding;	_	_	_	_	_	_	_	_
c17086_g1	gi|326512852|dbj|BAK03333.1|	predicted protein [Hordeum vulgare subsp. vulgare]	3e-09	0.71	gi|462243|sp|P35057.2|H4_SOLLC	RecName: Full=Histone H4 [Solanum H4_SOLCH RecName: Full=Histone H4 H4_CAPAN RecName: Full=Histone H4; Alt	2e-08	1	_	_	_	_	_	GO:0003677|DNA binding;GO:0046982|protein heterodimerization activity;GO:0003824|catalytic activity;	GO:0006334|nucleosome assembly;	GO:0005634|nucleus;GO:0000786|nucleosome;	K11254	H4	path:ko05034;path:ko05203;path:ko05322	_	_	_
c17109_g1	gi|590648379|ref|XP_007032152.1|	Retrotransposon protein, putative [Theobroma cacao]	2e-10	0.82	_	_	_	_	_	_	_	_	_	GO:0003964|RNA-directed DNA polymerase activity;GO:0003723|RNA binding;	GO:0015074|DNA integration;GO:0006278|RNA-dependent DNA replication;	_	_	_	_	_	_	_
c17109_g2	gi|672208138|ref|XP_008780072.1|	PREDICTED: uncharacterized protein LOC103699849, partial [Phoenix dactylifera]	4e-17	0.81	_	_	_	_	_	_	_	_	_	_	_	_	_	_	_	_	_	_
c17120_g1	gi|672174375|ref|XP_008807350.1|	PREDICTED: cell division control protein 45 homolog [Phoenix dactylifera]	9e-25	0.88	_	_	_	_	39946.BGIOSIBCE033329	Putative uncharacterized protein	_	KOG2475	_	_	GO:0006279|premeiotic DNA replication;GO:0048229|gametophyte development;GO:0006270|DNA replication initiation;	_	K06628	CDC45	path:ko04110;path:ko04111;path:ko04113	_	_	_
c17208_g1	gi|502129728|ref|XP_004500405.1|	PREDICTED: bis(5'-adenosyl)-triphosphatase-like [Cicer arietinum]	9e-24	0.89	gi|81868583|sp|Q9JIX3.1|FHIT_RAT	RecName: Full=Bis(5'-adenosyl)-triphosphatase; AltName: Full=AP3A hydrolase; Short=AP3Aase; AltName: Full=Diadenosine 5',5'''-P1,P3-triphosphate hydrolase; AltName: F	1e-13	0.73	39947.LOC_Os12g02730.1	histidine triad family protein, putative	COG0537	_	_	GO:0047627|adenylylsulfatase activity;GO:0043530|adenosine 5'-monophosphoramidase activity;	GO:0006790|sulfur compound metabolic process;	GO:0005829|cytosol;	K01522	FHIT	path:ko00230;path:ko05222;path:ko05223	m.40338|c17208_g1_i1:1-390(-)	3prime_partial	PF13966.1|zf-RVT|zinc-binding in reverse transcriptase|m.40338:25-109
c17212_g1	gi|514736084|ref|XP_004958319.1|	PREDICTED: probable LL-diaminopimelate aminotransferase, chloroplastic-like [Setaria italica]	0	0.88	gi|122247155|sp|Q10MQ2.1|DAPAT_ORYSJ	RecName: Full=Probable LL-diaminopimelate aminotransferase, chloroplastic; Short=DAP-AT; Short=DAP-aminotransferase; Short=LL-DAP-aminotransferase; Flags: Precurs	0	0.92	39946.BGIOSIBCE010764	Os03g0299900	COG0436	KOG0257	_	GO:0005507|copper ion binding;GO:0010285|L,L-diaminopimelate aminotransferase activity;GO:0030170|pyridoxal phosphate binding;	GO:0009089|lysine biosynthetic process via diaminopimelate;GO:0009862|systemic acquired resistance, salicylic acid mediated signaling pathway;	GO:0009570|chloroplast stroma;	K10206	E2.6.1.83	path:ko00300;path:ko01100;path:ko01110;path:ko01230	m.40309|c17212_g1_i1:138-1478(+)	complete	PF00155.16|Aminotran_1_2|Aminotransferase class I and II|m.40309:79-436
c17222_g1	gi|413954313|gb|AFW86962.1|	hypothetical protein ZEAMMB73_079608 [Zea mays]	1e-18	0.78	gi|322510091|sp|Q9ZR08.3|Y4230_ARATH	RecName: Full=G-type lectin S-receptor-like serine/threonine-protein kinase At4g03230; Flags: Precursor [Arabidopsis thaliana]	9e-19	0.89	_	_	_	_	_	GO:0004672|protein kinase activity;	GO:0016310|phosphorylation;	_	_	_	_	_	_	_
c17223_g1	gi|514750814|ref|XP_004962197.1|	PREDICTED: E3 ubiquitin-protein ligase RLIM-like [Setaria italica]	0	0.93	gi|56749656|sp|Q8BI21.1|RNF38_MOUSE	RecName: Full=E3 ubiquitin-protein ligase RNF38; AltName: Full=RING finger protein 38 [Mus musculus]	2e-12	0.61	29760.GSVIVG00001211001	SubName: Full=Chromosome chr2 scaffold_113, whole genome shotgun sequence;	COG5540	KOG0800	_	GO:0008270|zinc ion binding;	_	_	_	_	_	m.40319|c17223_g1_i1:1708-2109(+);m.40317|c17223_g1_i1:376-1926(-)	complete;complete	PF13639.1|zf-RING_2|Ring finger domain|m.40317:461-504;PF12678.2|zf-rbx1|RING-H2 zinc finger|m.40317:458-504;PF00097.20|zf-C3HC4|Zinc finger, C3HC4 type (RING finger)|m.40317:462-503
c17235_g1	gi|326513182|dbj|BAK06831.1|	predicted protein [Hordeum vulgare subsp. vulgare]	2e-07	0.96	_	_	_	_	_	_	_	_	_	_	_	_	K13506	GPAT3_4, AGPAT9, AGPAT6	path:ko00561;path:ko00564;path:ko01100	_	_	_
c17236_g1	gi|242059181|ref|XP_002458736.1|	hypothetical protein SORBIDRAFT_03g039320 [Sorghum bicolor]	2e-42	0.97	gi|31077015|sp|Q42541.1|UBC13_ARATH	RecName: Full=Ubiquitin-conjugating enzyme E2 13; AltName: Full=Ubiquitin carrier protein 13; AltName: Full=Ubiquitin-protein ligase 13 [Arabidopsis thaliana]	5e-43	0.97	4558.Sb03g039320.1	hypothetical protein	COG5078	KOG0425	_	GO:0016881|acid-amino acid ligase activity;	GO:0006511|ubiquitin-dependent protein catabolic process;	_	K10575	UBE2G1, UBC7	path:ko04120;path:ko04141;path:ko05012	_	_	_
c17243_g1	gi|374433996|gb|AEZ52390.1|	pathogenesis-related protein 1 [Wolffia australiana]	0	0.7	gi|548589|sp|P35793.1|PR13_HORVU	RecName: Full=Pathogenesis-related protein PRB1-3; AltName: Full=HV-8; AltName: Full=PR-1B; Flags: Precursor	6e-40	0.66	_	_	_	_	_	_	_	_	K13449	PR1	path:ko04075;path:ko04626	m.40278|c17243_g1_i1:2-502(+)	5prime_partial	PF00188.21|CAP|Cysteine-rich secretory protein family|m.40278:35-154
c17245_g1	gi|125571261|gb|EAZ12776.1|	hypothetical protein OsJ_02693 [Oryza sativa Japonica Group]	6e-27	0.88	gi|550600134|sp|H1A981.1|C7263_MEDTR	RecName: Full=11-oxo-beta-amyrin 30-oxidase; AltName: Full=Cytochrome P450 72A63	5e-22	0.78	_	_	_	_	_	GO:0016705|oxidoreductase activity, acting on paired donors, with incorporation or reduction of molecular oxygen;GO:0020037|heme binding;GO:0005506|iron ion binding;GO:0004497|monooxygenase activity;	GO:0007623|circadian rhythm;GO:0055114|oxidation-reduction process;	GO:0005783|endoplasmic reticulum;	_	_	_	_	_	_
c17248_g1	gi|629090019|gb|KCW56272.1|	hypothetical protein EUGRSUZ_I02016 [Eucalyptus grandis]	7e-07	0.78	_	_	_	_	_	_	_	_	_	_	_	_	_	_	_	_	_	_
c17253_g1	gi|595791307|ref|XP_007199402.1|	hypothetical protein PRUPE_ppa026175mg, partial [Prunus persica]	0	0.69	_	_	_	_	29760.GSVIVG00005419001	SubName: Full=Chromosome undetermined scaffold_151, whole genome shotgun sequence;	_	_	NOG276095	_	_	_	_	_	_	m.40289|c17253_g1_i1:285-1034(-)	5prime_partial	_
c17259_g1	gi|357121651|ref|XP_003562531.1|	PREDICTED: thioredoxin reductase NTRC-like [Brachypodium distachyon]	2e-09	0.68	gi|298351825|sp|Q70G58.2|NTRC_ORYSJ	RecName: Full=Thioredoxin reductase NTRC; AltName: Full=NADPH-dependent thioredoxin reductase C; Short=OsNTRC; Flags: Precursor [Oryza sativa Japonica Group]	1e-09	0.68	_	_	_	_	_	GO:0016491|oxidoreductase activity;	GO:0050794|regulation of cellular process;GO:0044763|single-organism cellular process;GO:0019222|regulation of metabolic process;GO:0044237|cellular metabolic process;GO:0044710|single-organism metabolic process;	_	K00384	trxB	path:ko00240;path:ko00450	_	_	_
c17263_g1	gi|672127041|ref|XP_008786980.1|	PREDICTED: autophagy-related protein 8g-like [Phoenix dactylifera]	0	0.95	gi|75161497|sp|Q8VYK7.1|ATG8F_ARATH	RecName: Full=Autophagy-related protein 8f; AltName: Full=Autophagy-related ubiquitin-like modifier ATG8f; Short=AtAPG8f; Short=Protein autophagy 8f; Flags: Precur	0	0.91	3694.eugene3.00021333	hypothetical protein	_	KOG1654	_	_	GO:0006914|autophagy;	_	K08341	GABARAP, ATG8, LC3	path:ko04068;path:ko04140;path:ko04727	m.40185|c17263_g1_i1:214-585(-)	complete	PF02991.11|Atg8|Autophagy protein Atg8 ubiquitin like|m.40185:14-117;PF04110.8|APG12|Ubiquitin-like autophagy protein Apg12|m.40185:40-117
c1727_g1	gi|573946912|ref|XP_006655787.1|	PREDICTED: GDSL esterase/lipase APG-like [Oryza brachyantha]	0	0.85	gi|75274163|sp|Q9LU14.1|APG2_ARATH	RecName: Full=GDSL esterase/lipase APG; AltName: Full=Extracellular lipase APG; Flags: Precursor [Arabidopsis thaliana]	0	0.79	39947.LOC_Os06g05550.1	GDSL-like lipase/acylhydrolase, putative, expressed	COG3240	_	_	GO:0016788|hydrolase activity, acting on ester bonds;	GO:0006629|lipid metabolic process;	GO:0048046|apoplast;GO:0016023|cytoplasmic membrane-bounded vesicle;	_	_	_	m.3890|c1727_g1_i1:244-1347(-)	5prime_partial	PF00657.17|Lipase_GDSL|GDSL-like Lipase/Acylhydrolase|m.3890:45-357
c17283_g1	gi|58531994|emb|CAE04094.3|	OSJNBa0096F01.3 [Oryza sativa Japonica Group]	0	0.84	gi|60390960|sp|Q9FIY7.1|SM3L3_ARATH	RecName: Full=Putative SWI/SNF-related matrix-associated actin-dependent regulator of chromatin subfamily A member 3-like 3; Short=SMARCA3-like protein 3 [Arabidop	0	0.81	_	_	_	_	_	GO:0003677|DNA binding;GO:0005524|ATP binding;GO:0008270|zinc ion binding;GO:0004386|helicase activity;	GO:0008152|metabolic process;	GO:0009941|chloroplast envelope;	K15505	RAD5	_	m.40357|c17283_g1_i1:1-594(-)	internal	PF13639.1|zf-RING_2|Ring finger domain|m.40357:91-133;PF00097.20|zf-C3HC4|Zinc finger, C3HC4 type (RING finger)|m.40357:92-132;PF13923.1|zf-C3HC4_2|Zinc finger, C3HC4 type (RING finger)|m.40357:92-132;PF14634.1|zf-RING_5|zinc-RING finger domain|m.40357:91-134;PF13920.1|zf-C3HC4_3|Zinc finger, C3HC4 type (RING finger)|m.40357:90-137
c17293_g1	gi|357111310|ref|XP_003557457.1|	PREDICTED: thioredoxin H1-like [Brachypodium distachyon]	4e-31	0.73	gi|122167625|sp|Q0D840.1|TRXH1_ORYSJ	RecName: Full=Thioredoxin H1; Short=OsTrxh1; AltName: Full=Phloem sap 13 kDa protein 1 [Oryza sativa Japonica Group]	1e-32	0.73	15368.BRADI1G55100.2	annotation not avaliable	COG0526	KOG0907	_	GO:0016671|oxidoreductase activity, acting on a sulfur group of donors, disulfide as acceptor;GO:0004857|enzyme inhibitor activity;	GO:0009409|response to cold;GO:0009408|response to heat;GO:0044710|single-organism metabolic process;GO:0006979|response to oxidative stress;GO:0010497|plasmodesmata-mediated intercellular transport;GO:0010035|response to inorganic substance;GO:0043086|negative regulation of catalytic activity;GO:0071704|organic substance metabolic process;	GO:0016020|membrane;GO:0071944|cell periphery;GO:0009507|chloroplast;	K03671	trxA	_	m.40273|c17293_g1_i1:3-551(+)	5prime_partial	PF00085.15|Thioredoxin|Thioredoxin|m.40273:73-171;PF13899.1|Thioredoxin_7|Thioredoxin-like|m.40273:79-152;PF13098.1|Thioredoxin_2|Thioredoxin-like domain|m.40273:88-164;PF00578.16|AhpC-TSA|AhpC/TSA family|m.40273:87-143
c17296_g1	gi|672158809|ref|XP_008799148.1|	PREDICTED: uncharacterized protein LOC103713877 isoform X1 [Phoenix dactylifera]	0	0.72	_	_	_	_	_	_	_	_	_	_	_	_	_	_	_	m.40202|c17296_g1_i1:2-763(+)	5prime_partial	PF04784.9|DUF547|Protein of unknown function, DUF547|m.40202:35-172
c17305_g1	gi|21592428|gb|AAM64379.1|	putative photosystem II type I chlorophyll a b binding protein [Arabidopsis thaliana]	1e-34	1	gi|317374860|sp|P0CJ48.1|CB1A_ARATH	RecName: Full=Chlorophyll a-b binding protein 2, chloroplastic; AltName: Full=Chlorophyll a-b protein 165; Short=CAB-165; AltName: Full=LHCII type I CAB-2; Flags:	2e-36	1	_	_	_	_	_	GO:0016168|chlorophyll binding;	GO:0018298|protein-chromophore linkage;GO:0009769|photosynthesis, light harvesting in photosystem II;	GO:0009535|chloroplast thylakoid membrane;GO:0010287|plastoglobule;GO:0009523|photosystem II;GO:0005794|Golgi apparatus;GO:0030076|light-harvesting complex;GO:0016021|integral component of membrane;GO:0009941|chloroplast envelope;	K08912	LHCB1	path:ko00196;path:ko01100	_	_	_
c17307_g1	gi|672118731|ref|XP_008782582.1|	PREDICTED: putative transcription factor bHLH041 [Phoenix dactylifera]	0	0.69	gi|75311566|sp|Q9LTS4.1|BH041_ARATH	RecName: Full=Putative transcription factor bHLH041; AltName: Full=Basic helix-loop-helix protein 41; Short=AtbHLH41; Short=bHLH 41; AltName: Full=Transcription fa	2e-18	0.84	_	_	_	_	_	_	_	_	_	_	_	m.40279|c17307_g1_i1:3-896(+)	5prime_partial	PF00010.21|HLH|Helix-loop-helix DNA-binding domain|m.40279:111-155
c1732_g1	gi|514707617|ref|XP_004951340.1|	PREDICTED: uncharacterized protein LOC101755438 [Setaria italica]	4e-22	0.63	gi|332278133|sp|Q700D9.2|MYBF_ARATH	RecName: Full=Putative Myb family transcription factor At1g14600	1e-10	0.77	15368.BRADI3G09160.1	annotation not avaliable	_	KOG1601	_	_	_	_	_	_	_	m.3934|c1732_g1_i1:3-377(-)	internal	PF00249.26|Myb_DNA-binding|Myb-like DNA-binding domain|m.3934:96-125
c17320_g1	gi|672132792|ref|XP_008789986.1|	PREDICTED: low-temperature-induced cysteine proteinase-like [Phoenix dactylifera]	0	0.74	gi|71153408|sp|O65493.1|XCP1_ARATH	RecName: Full=Xylem cysteine proteinase 1; Short=AtXCP1; Flags: Precursor [Arabidopsis thaliana]	0	0.64	3694.estExt_fgenesh4_pg.C_LG_XI0788	hypothetical protein	COG4870	KOG1543	_	GO:0008233|peptidase activity;	_	_	_	_	_	m.40280|c17320_g1_i1:143-1321(-)	5prime_partial	PF00112.18|Peptidase_C1|Papain family cysteine protease|m.40280:164-379;PF08246.7|Inhibitor_I29|Cathepsin propeptide inhibitor domain (I29)|m.40280:71-129
c17324_g1	gi|672178970|ref|XP_008809640.1|	PREDICTED: putative disease resistance RPP13-like protein 1 [Phoenix dactylifera]	0	0.58	gi|74621489|sp|Q8SU52.1|CCR4_ENCCU	RecName: Full=Probable glucose-repressible alcohol dehydrogenase transcriptional effector homolog; AltName: Full=Carbon catabolite repressor protein 4; AltName: Ful	3e-07	0.66	_	_	_	_	_	_	_	_	_	_	_	m.40196|c17324_g1_i1:2-955(+)	internal	PF13855.1|LRR_8|Leucine rich repeat|m.40196:45-90;PF12799.2|LRR_4|Leucine Rich repeats (2 copies)|m.40196:58-94;PF00560.28|LRR_1|Leucine Rich Repeat|m.40196:57-77;PF00560.28|LRR_1|Leucine Rich Repeat|m.40196:79-100
c17324_g2	gi|573932457|ref|XP_006651334.1|	PREDICTED: putative disease resistance protein RGA4-like [Oryza brachyantha]	9e-25	0.71	gi|110825741|sp|Q7XA40.2|RGA3_SOLBU	RecName: Full=Putative disease resistance protein RGA3; AltName: Full=Blight resistance protein B149; AltName: Full=RGA1-blb [Solanum bulbocastanum]	5e-14	0.67	_	_	_	_	_	_	_	_	_	_	_	m.40197|c17324_g2_i1:1-330(+)	internal	PF13855.1|LRR_8|Leucine rich repeat|m.40197:18-72;PF13504.1|LRR_7|Leucine rich repeat|m.40197:18-32;PF13504.1|LRR_7|Leucine rich repeat|m.40197:40-55;PF13504.1|LRR_7|Leucine rich repeat|m.40197:63-79;PF13504.1|LRR_7|Leucine rich repeat|m.40197:87-94;PF00560.28|LRR_1|Leucine Rich Repeat|m.40197:18-36;PF00560.28|LRR_1|Leucine Rich Repeat|m.40197:40-59
c17327_g1	gi|573953590|ref|XP_006659065.1|	PREDICTED: 60S acidic ribosomal protein P1-like [Oryza brachyantha]	1e-42	0.92	gi|1710590|sp|P52855.1|RLA1_MAIZE	RecName: Full=60S acidic ribosomal protein P1; AltName: Full=L12 [Zea mays]	1e-40	0.87	39947.LOC_Os08g02340.1	60S acidic ribosomal protein, putative, expressed	COG2058	KOG1762	_	GO:0003735|structural constituent of ribosome;	GO:0042254|ribosome biogenesis;GO:0006414|translational elongation;	GO:0005634|nucleus;GO:0005886|plasma membrane;GO:0022626|cytosolic ribosome;	K02942	RP-LP1, RPLP1	path:ko03010	m.40349|c17327_g1_i1:441-776(-)	complete	PF00428.14|Ribosomal_60s|60s Acidic ribosomal protein|m.40349:23-110
c17335_g1	gi|672181110|ref|XP_008810762.1|	PREDICTED: putative disease resistance protein RGA3 [Phoenix dactylifera]	3e-12	0.91	gi|46576968|sp|Q7XBQ9.1|RGA2_SOLBU	RecName: Full=Disease resistance protein RGA2; AltName: Full=Blight resistance protein RPI; AltName: Full=RGA2-blb [Solanum bulbocastanum]	5e-10	0.81	_	_	_	_	_	_	_	_	_	_	_	_	_	_
c17339_g1	gi|645246659|ref|XP_008229458.1|	PREDICTED: LOW QUALITY PROTEIN: probable LRR receptor-like serine/threonine-protein kinase At4g08850 [Prunus mume]	2e-15	0.66	_	_	_	_	_	_	_	_	_	GO:0016301|kinase activity;	GO:0016310|phosphorylation;	_	_	_	_	_	_	_
c17361_g1	gi|302325341|gb|ADL18409.1|	profilin [Gossypium hirsutum]	0	0.95	gi|14423868|sp|Q9STB6.1|PROF2_HEVBR	RecName: Full=Profilin-2; AltName: Full=Pollen allergen Hev b 8.0102; AltName: Allergen=Hev b 8.0102	0	0.92	39946.BGIOSIBCE020703	Os06g0152100 ; Binds to actin and affects the structure of the cytoskeleton. At high concent [...]	_	KOG1755	_	GO:0003779|actin binding;	GO:0008154|actin polymerization or depolymerization;	GO:0005856|cytoskeleton;GO:0005886|plasma membrane;GO:0009507|chloroplast;	K05759	PFN	path:ko04015;path:ko04810;path:ko05131;path:ko05132	m.14009|c17361_g1_i1:338-946(-)	5prime_partial	PF00235.14|Profilin|Profilin|m.14009:73-197
c17365_g1	gi|506375958|ref|WP_015895677.1|	hypothetical protein [Gemmatimonas aurantiaca]	2e-06	0.43	gi|74622204|sp|Q8TFG4.1|YL54_SCHPO	RecName: Full=Uncharacterized protein PB18E9.04c; Flags: Precursor [Schizosaccharomyces pombe 972h-]	5e-07	0.45	_	_	_	_	_	_	_	_	_	_	_	m.14172|c17365_g1_i1:1-564(+)	internal	_
c17366_g1	gi|414869798|tpg|DAA48355.1|	TPA: hypothetical protein ZEAMMB73_248821 [Zea mays]	0	0.95	gi|75326882|sp|Q7PC84.1|AB39G_ARATH	RecName: Full=ABC transporter G family member 39; Short=ABC transporter ABCG.39; Short=AtABCG39; AltName: Full=Probable pleiotropic drug resistance protein 11 [Ara	1e-44	0.93	_	_	_	_	_	GO:0005524|ATP binding;GO:0005215|transporter activity;GO:0016887|ATPase activity;	GO:0071366|cellular response to indolebutyric acid stimulus;GO:0048364|root development;GO:0009926|auxin polar transport;GO:0006200|ATP catabolic process;	GO:0009506|plasmodesma;GO:0005886|plasma membrane;	_	_	_	m.14152|c17366_g1_i1:2-331(+)	internal	_
c17371_g1	gi|475615320|gb|EMT29395.1|	Disease resistance protein RGA2 [Aegilops tauschii]	4e-23	0.69	gi|50400985|sp|Q80VQ1.2|LRRC1_MOUSE	RecName: Full=Leucine-rich repeat-containing protein 1 [Mus musculus]	1e-08	0.58	_	_	_	_	_	_	_	_	_	_	_	m.13999|c17371_g1_i1:2-454(+)	internal	PF13855.1|LRR_8|Leucine rich repeat|m.13999:17-73;PF00560.28|LRR_1|Leucine Rich Repeat|m.13999:39-57;PF00560.28|LRR_1|Leucine Rich Repeat|m.13999:63-85;PF00560.28|LRR_1|Leucine Rich Repeat|m.13999:87-109;PF00560.28|LRR_1|Leucine Rich Repeat|m.13999:111-133;PF13504.1|LRR_7|Leucine rich repeat|m.13999:15-30;PF13504.1|LRR_7|Leucine rich repeat|m.13999:39-55;PF13504.1|LRR_7|Leucine rich repeat|m.1399…
c17375_g1	gi|297607135|ref|NP_001059515.2|	Os07g0438800 [Oryza sativa Japonica Group]	0	0.67	gi|75328846|sp|Q8GUN5.1|PHL1_ARATH	RecName: Full=Protein PHR1-LIKE 1; AltName: Full=Myb-like transcription factor 1 [Arabidopsis thaliana]	7e-37	0.7	39946.BGIOSIBCE024587	Putative CDPK substrate protein 1	_	KOG1601	_	_	_	_	_	_	_	m.14154|c17375_g1_i1:332-1333(-)	complete	PF14379.1|Myb_CC_LHEQLE|MYB-CC type transfactor, LHEQLE motif|m.14154:252-299;PF00249.26|Myb_DNA-binding|Myb-like DNA-binding domain|m.14154:167-218
c17387_g1	gi|502139106|ref|XP_004503647.1|	PREDICTED: V-type proton ATPase subunit E-like [Cicer arietinum]	0	0.86	gi|229891798|sp|P0CAN7.1|VATE3_ARATH	RecName: Full=V-type proton ATPase subunit E3; Short=V-ATPase subunit E3; AltName: Full=Vacuolar H(+)-ATPase subunit E isoform 3; AltName: Full=Vacuolar proton pu	0	0.81	59689.fgenesh1_pm.C_scaffold_2000047	annotation not avaliable	COG1390	KOG1664	_	GO:0046961|proton-transporting ATPase activity, rotational mechanism;	GO:0009409|response to cold;GO:0007030|Golgi organization;GO:0042742|defense response to bacterium;GO:0006119|oxidative phosphorylation;GO:0015991|ATP hydrolysis coupled proton transport;GO:0009651|response to salt stress;GO:0009793|embryo development ending in seed dormancy;GO:0009832|plant-type cell wall biogenesis;	GO:0009705|plant-type vacuole membrane;GO:0033178|proton-transporting two-sector ATPase complex, catalytic domain;GO:0005794|Golgi apparatus;GO:0022626|cytosolic ribosome;	K02150	ATPeV1E, ATP6E	path:ko00190;path:ko01100;path:ko04145;path:ko04721;path:ko04966;path:ko05110;path:ko05120;path:ko05323	m.14137|c17387_g1_i1:198-935(+)	complete	PF01991.13|vATP-synt_E|ATP synthase (E/31 kDa) subunit|m.14137:16-240
c17395_g1	gi|670376877|ref|XP_008669589.1|	PREDICTED: isoflavone 2'-hydroxylase-like [Zea mays]	0	0.63	gi|13878373|sp|Q9FG65.1|C81D1_ARATH	RecName: Full=Cytochrome P450 81D1 [Arabidopsis thaliana]	0	0.59	_	_	_	_	_	_	_	_	_	_	_	m.14174|c17395_g1_i1:102-1610(+)	complete	PF00067.17|p450|Cytochrome P450|m.14174:34-467
c17399_g1	gi|357156654|ref|XP_003577530.1|	PREDICTED: uncharacterized protein LOC100836077 [Brachypodium distachyon]	1e-18	0.56	_	_	_	_	_	_	_	_	_	_	_	_	_	_	_	m.14206|c17399_g1_i1:498-890(-)	complete	_
c17400_g1	gi|661899256|emb|CDO97250.1|	unnamed protein product [Coffea canephora]	1e-16	0.55	gi|239938886|sp|P35527.3|K1C9_HUMAN	RecName: Full=Keratin, type I cytoskeletal 9; AltName: Full=Cytokeratin-9; Short=CK-9; AltName: Full=Keratin-9; Short=K9 [Homo sapiens]	8e-14	0.44	_	_	_	_	_	_	_	_	K01179	E3.2.1.4	path:ko00500;path:ko01100	m.14067|c17400_g1_i1:172-483(+);m.14065|c17400_g1_i1:371-817(-)	complete;complete	_
c17417_g1	gi|672117154|ref|XP_008781757.1|	PREDICTED: 37S ribosomal protein S16, mitochondrial-like [Phoenix dactylifera]	0	0.87	gi|166201638|sp|A5V9P7.1|RS16_SPHWW	RecName: Full=30S ribosomal protein S16 [Sphingomonas wittichii RW1]	4e-20	0.74	39946.BGIOSIBCE030450	Os09g0498100	COG0228	KOG3419	_	GO:0003735|structural constituent of ribosome;	GO:0042254|ribosome biogenesis;GO:0006412|translation;	GO:0005840|ribosome;GO:0005739|mitochondrion;GO:0009941|chloroplast envelope;	K02959	RP-S16, MRPS16, rpsP	path:ko03010	m.14045|c17417_g1_i1:338-766(-)	complete	PF00886.14|Ribosomal_S16|Ribosomal protein S16|m.14045:9-70
c17424_g1	gi|672183790|ref|XP_008812184.1|	PREDICTED: phospholipase A1-II 1 [Phoenix dactylifera]	1e-23	0.85	gi|334350863|sp|B9EYD3.2|PLA4_ORYSJ	RecName: Full=Phospholipase A1-II 4 [Oryza sativa Japonica Group]	3e-24	0.82	_	_	_	_	_	GO:0008970|phosphatidylcholine 1-acylhydrolase activity;GO:0047372|acylglycerol lipase activity;GO:0004806|triglyceride lipase activity;	GO:0009395|phospholipid catabolic process;GO:0052651|monoacylglycerol catabolic process;GO:0046340|diacylglycerol catabolic process;GO:0019915|lipid storage;GO:0010187|negative regulation of seed germination;	GO:0005737|cytoplasm;	_	_	_	_	_	_
c17427_g1	gi|115455883|ref|NP_001051542.1|	Os03g0794800 [Oryza sativa Japonica Group]	0	0.8	gi|75262833|sp|Q9FQ04.1|XRN4_ARATH	RecName: Full=5'-3' exoribonuclease 4; AltName: Full=Protein ACC INSENSITIVE 1; AltName: Full=Protein ETHYLENE INSENSITIVE 5; AltName: Full=Protein EXORIBONUCLEASE	0	0.8	39947.LOC_Os03g58060.1	XRN 5'-3' exonuclease N-terminus domain containing protein, expressed	COG5049	KOG2044	_	GO:0004534|5'-3' exoribonuclease activity;GO:0003676|nucleic acid binding;GO:0008270|zinc ion binding;	GO:0010587|miRNA catabolic process;GO:0009826|unidimensional cell growth;GO:0040029|regulation of gene expression, epigenetic;GO:0009873|ethylene-activated signaling pathway;GO:0031087|deadenylation-independent decapping of nuclear-transcribed mRNA;GO:0000291|nuclear-transcribed mRNA catabolic process, exonucleolytic;GO:0090503|RNA phosphodiester bond hydrolysis, exonucleolytic;GO:0051252|regulat…	GO:0005634|nucleus;GO:0005829|cytosol;	K12619	XRN2, RAT1	path:ko03008;path:ko03018	m.13990|c17427_g1_i1:3-2882(+)	5prime_partial	PF03159.13|XRN_N|XRN 5'-3' exonuclease N-terminus|m.13990:8-262;PF00098.18|zf-CCHC|Zinc knuckle|m.13990:271-285
c17430_g1	gi|153799895|gb|ABS50666.1|	beta-tubulin [Eucalyptus grandis]	3e-39	0.98	gi|54036487|sp|Q6VAF4.1|TBB9_GOSHI	RecName: Full=Tubulin beta-9 chain; AltName: Full=Beta-9-tubulin	5e-41	0.98	_	_	_	_	_	GO:0005200|structural constituent of cytoskeleton;GO:0003924|GTPase activity;GO:0005525|GTP binding;	GO:0006184|GTP catabolic process;GO:0051258|protein polymerization;GO:0007017|microtubule-based process;	GO:0005874|microtubule;GO:0005737|cytoplasm;	K07375	TUBB	path:ko04145;path:ko04540;path:ko05130	_	_	_
c17434_g1	gi|672179395|ref|XP_008809868.1|	PREDICTED: haloacid dehalogenase-like hydrolase domain-containing protein 3 isoform X1 [Phoenix dactylifera]	0	0.92	_	_	_	_	39946.BGIOSIBCE022938	Os06g0665100	COG1011	KOG3085	_	_	_	_	_	_	_	m.14061|c17434_g1_i1:201-983(+);m.14060|c17434_g1_i1:1442-2464(+)	complete;complete	PF13419.1|HAD_2|Haloacid dehalogenase-like hydrolase|m.14061:10-216;PF00702.21|Hydrolase|haloacid dehalogenase-like hydrolase|m.14061:8-210;PF13242.1|Hydrolase_like|HAD-hyrolase-like|m.14061:171-227
c17442_g1	gi|13507023|gb|AAK28402.1|AF250228_1	7S globulin [Elaeis guineensis]	0	0.59	gi|75207036|sp|Q9SPL5.1|AMP21_MACIN	RecName: Full=Vicilin-like antimicrobial peptides 2-1; AltName: Full=MiAMP2; Contains: RecName: Full=Antimicrobial peptide 2a; AltName: Full=MiAMP2a; Contains: Rec	1e-21	0.55	_	_	_	_	_	_	_	_	_	_	_	m.14021|c17442_g1_i1:167-1651(+)	complete	PF00190.17|Cupin_1|Cupin|m.14021:92-191;PF00190.17|Cupin_1|Cupin|m.14021:272-452;PF07883.6|Cupin_2|Cupin domain|m.14021:128-174
c17443_g1	gi|514744445|ref|XP_004960636.1|	PREDICTED: proline-rich receptor-like protein kinase PERK1-like [Setaria italica]	1e-44	0.96	gi|75338629|sp|Q9XI96.1|PERK7_ARATH	RecName: Full=Proline-rich receptor-like protein kinase PERK7; AltName: Full=Proline-rich extensin-like receptor kinase 7; Short=AtPERK7 [Arabidopsis thaliana]	1e-45	0.95	4558.Sb09g007240.1	hypothetical protein	COG0515	_	_	GO:0004674|protein serine/threonine kinase activity;GO:0005524|ATP binding;	GO:0009069|serine family amino acid metabolic process;GO:0046777|protein autophosphorylation;	_	_	_	_	m.13986|c17443_g1_i1:3-299(+)	internal	PF00069.20|Pkinase|Protein kinase domain|m.13986:5-98;PF07714.12|Pkinase_Tyr|Protein tyrosine kinase|m.13986:3-99
c17461_g1	gi|357446281|ref|XP_003593418.1|	Serine/threonine protein kinase [Medicago truncatula]	2e-07	0.67	gi|75099194|sp|O64782.1|SD129_ARATH	RecName: Full=G-type lectin S-receptor-like serine/threonine-protein kinase SD1-29; AltName: Full=S-domain-1 (SD1) receptor kinase 29; Short=SD1-29; Flags: Precurs	2e-07	0.68	_	_	_	_	_	GO:0016301|kinase activity;	GO:0009987|cellular process;	_	K04733	IRAK4	path:ko04064;path:ko04210;path:ko04620;path:ko04722;path:ko05133;path:ko05140;path:ko05142;path:ko05145;path:ko05152;path:ko05162;path:ko05164	m.14115|c17461_g1_i1:80-481(+)	complete	_
c17469_g1	gi|672171623|ref|XP_008805886.1|	PREDICTED: pyruvate decarboxylase 1 [Phoenix dactylifera]	0	0.93	gi|1706326|sp|P51850.1|PDC1_PEA	RecName: Full=Pyruvate decarboxylase 1; Short=PDC [Pisum sativum]	0	0.92	3694.gw1.XI.3391.1	pyruvate decarboxylase (EC:4.1.1.1)	COG3961	KOG1184	_	GO:0000287|magnesium ion binding;GO:0003824|catalytic activity;GO:0030976|thiamine pyrophosphate binding;	GO:0008152|metabolic process;	_	K01568	E4.1.1.1, pdc	path:ko00010;path:ko01100;path:ko01110	m.14186|c17469_g1_i1:2-1564(+)	5prime_partial	PF02776.13|TPP_enzyme_N|Thiamine pyrophosphate enzyme, N-terminal TPP binding domain|m.14186:2-125;PF00205.17|TPP_enzyme_M|Thiamine pyrophosphate enzyme, central domain|m.14186:156-273;PF02775.16|TPP_enzyme_C|Thiamine pyrophosphate enzyme, C-terminal TPP binding domain|m.14186:366-491
c17473_g1	gi|672164535|ref|XP_008802147.1|	PREDICTED: NAC domain-containing protein 21/22-like [Phoenix dactylifera]	0	0.82	gi|75198592|sp|Q9S851.1|NAC31_ARATH	RecName: Full=Protein CUP-SHAPED COTYLEDON 3; AltName: Full=NAC domain-containing protein 31; Short=ANAC031; AltName: Full=NAC domain-containing protein CUC3 [Arab	0	0.76	39947.LOC_Os04g43560.1	no apical meristem protein, putative, expressed	_	_	NOG268101	GO:0003677|DNA binding;	GO:0006355|regulation of transcription, DNA-templated;	_	_	_	_	m.14134|c17473_g1_i1:1-789(+)	5prime_partial	PF02365.10|NAM|No apical meristem (NAM) protein|m.14134:9-137
c17476_g1	gi|38345323|emb|CAE03396.2|	OSJNBa0004N05.20 [Oryza sativa Japonica Group]	0	0.59	gi|29839649|sp|Q9LRR4.1|R13L1_ARATH	RecName: Full=Putative disease resistance RPP13-like protein 1 [Arabidopsis thaliana]	9e-31	0.48	_	_	_	_	_	_	_	_	_	_	_	m.13959|c17476_g1_i1:2-1054(+)	5prime_partial	_
c17491_g1	gi|672107329|ref|XP_008805561.1|	PREDICTED: cellulose synthase-like protein D1 [Phoenix dactylifera]	5e-44	0.97	gi|75112031|sp|Q5Z6E5.1|CSLD5_ORYSJ	RecName: Full=Cellulose synthase-like protein D5; AltName: Full=OsCslD5 [Oryza sativa Japonica Group]	7e-43	0.93	15368.BRADI2G03380.1	annotation not avaliable	COG1215	_	_	GO:0016760|cellulose synthase (UDP-forming) activity;	GO:0009846|pollen germination;GO:0006011|UDP-glucose metabolic process;GO:0005982|starch metabolic process;GO:0005985|sucrose metabolic process;GO:0030244|cellulose biosynthetic process;	GO:0000139|Golgi membrane;GO:0016021|integral component of membrane;	_	_	_	_	_	_
c17500_g1	gi|473877975|gb|EMS47894.1|	hypothetical protein TRIUR3_27857 [Triticum urartu]	3e-13	0.67	_	_	_	_	_	_	_	_	_	_	_	_	_	_	_	m.14145|c17500_g1_i1:2-439(+)	5prime_partial	_
c17505_g1	gi|672127302|ref|XP_008787116.1|	PREDICTED: isoflavone 2'-hydroxylase-like [Phoenix dactylifera]	1e-22	0.84	gi|12643629|sp|O65790.2|C81F1_ARATH	RecName: Full=Cytochrome P450 81F1 [Arabidopsis thaliana]	2e-13	0.74	_	_	_	_	_	GO:0016705|oxidoreductase activity, acting on paired donors, with incorporation or reduction of molecular oxygen;GO:0020037|heme binding;GO:0005506|iron ion binding;GO:0004497|monooxygenase activity;	GO:0055114|oxidation-reduction process;	_	_	_	_	_	_	_
c17510_g1	gi|672111247|ref|XP_008799752.1|	PREDICTED: scarecrow-like protein 9 [Phoenix dactylifera]	0	0.73	gi|206558299|sp|Q9XE58.2|SCL14_ARATH	RecName: Full=Scarecrow-like protein 14; Short=AtSCL14; AltName: Full=GRAS family protein 2; Short=AtGRAS-2 [Arabidopsis thaliana]	0	0.7	_	_	_	_	_	_	GO:0006351|transcription, DNA-templated;	_	_	_	_	m.13981|c17510_g1_i1:229-2037(+)	complete	PF03514.9|GRAS|GRAS domain family|m.13981:228-597
c17511_g1	gi|672148461|ref|XP_008797190.1|	PREDICTED: replication protein A 14 kDa subunit-like [Phoenix dactylifera]	2e-37	0.85	gi|75203398|sp|Q9SDK9.1|RFA3_ORYSJ	RecName: Full=Replication protein A 14 kDa subunit; Short=OsRPA14; AltName: Full=Replication factor A protein 3; AltName: Full=Replication protein A 3 [Oryza sativa	6e-37	0.85	39946.BGIOSIBCE001165	Os01g0253600	_	_	NOG75610	GO:0003677|DNA binding;GO:0005515|protein binding;	GO:0006281|DNA repair;GO:0006260|DNA replication;GO:0006310|DNA recombination;	GO:0005634|nucleus;GO:0016023|cytoplasmic membrane-bounded vesicle;	K10740	RPA3	path:ko03030;path:ko03420;path:ko03430;path:ko03440;path:ko03460	m.14027|c17511_g1_i1:418-873(-)	5prime_partial	PF08661.6|Rep_fac-A_3|Replication factor A protein 3|m.14027:46-145
c17517_g1	gi|514720375|ref|XP_004954470.1|	PREDICTED: sucrose transport protein SUT4-like [Setaria italica]	0	0.87	gi|75224997|sp|Q6YK44.1|SUT4_ORYSJ	RecName: Full=Sucrose transport protein SUT4; AltName: Full=Sucrose permease 4; AltName: Full=Sucrose transporter 4; Short=OsSUT4; AltName: Full=Sucrose-proton symp	0	0.85	4558.Sb04g038030.1	hypothetical protein	COG0477	KOG0637	_	GO:0008515|sucrose transmembrane transporter activity;	GO:0009611|response to wounding;GO:0015770|sucrose transport;	GO:0005794|Golgi apparatus;GO:0090406|pollen tube;	K15378	SLC45A1_2_4	_	m.13993|c17517_g1_i1:2-1681(+)	5prime_partial	PF13347.1|MFS_2|MFS/sugar transport protein|m.13993:35-240
c17522_g1	gi|514810552|ref|XP_004980076.1|	PREDICTED: glucan endo-1,3-beta-glucosidase-like [Setaria italica]	6e-26	0.75	gi|1706551|sp|P52409.1|E13B_WHEAT	RecName: Full=Glucan endo-1,3-beta-glucosidase; AltName: Full=(1-)3)-beta-glucan endohydrolase; Short=(1-)3)-beta-glucanase; AltName: Full=Beta-1,3-endoglucanase; Fl	6e-24	0.72	_	_	_	_	_	GO:0016798|hydrolase activity, acting on glycosyl bonds;	GO:0008152|metabolic process;	_	_	_	_	m.14020|c17522_g1_i1:2-349(+)	complete	PF07983.8|X8|X8 domain|m.14020:31-100
c17529_g1	gi|672141959|ref|XP_008794826.1|	PREDICTED: uncharacterized protein LOC103710724 isoform X1 [Phoenix dactylifera]	5e-21	0.63	_	_	_	_	_	_	_	_	_	_	_	_	_	_	_	m.14024|c17529_g1_i1:1-489(+)	internal	_
c17532_g1	gi|166244912|dbj|BAG06495.1|	ribosomal protein L22 [Scirpus ternatanus]	0	0.88	gi|122164401|sp|Q06GV7.1|RK22_DRIGR	RecName: Full=50S ribosomal protein L22, chloroplastic (chloroplast) [Drimys granadensis]	2e-39	0.79	_	_	_	_	_	GO:0003735|structural constituent of ribosome;GO:0019843|rRNA binding;	GO:0042254|ribosome biogenesis;GO:0006412|translation;	GO:0015934|large ribosomal subunit;GO:0009507|chloroplast;	K02982	RP-S3, rpsC	path:ko03010	m.14054|c17532_g1_i1:1110-1529(-);m.14053|c17532_g1_i1:283-1059(-);m.14055|c17532_g1_i1:1557-1892(-)	complete;complete;5prime_partial	PF00189.15|Ribosomal_S3_C|Ribosomal protein S3, C-terminal domain|m.14053:173-255;PF00237.14|Ribosomal_L22|Ribosomal protein L22p/L17e|m.14054:26-128;PF00203.16|Ribosomal_S19|Ribosomal protein S19|m.14055:18-90
c17540_g1	gi|255555341|ref|XP_002518707.1|	UDP-glucosyltransferase, putative [Ricinus communis]	0	0.58	gi|122209731|sp|Q2V6J9.1|UFOG7_FRAAN	RecName: Full=UDP-glucose flavonoid 3-O-glucosyltransferase 7; AltName: Full=Flavonol 3-O-glucosyltransferase 7; Short=FaGT7	0	0.61	_	_	_	_	_	GO:0016740|transferase activity;	_	_	_	_	_	m.14184|c17540_g1_i1:3-1055(+)	internal	_
c17547_g1	gi|326503016|dbj|BAJ99133.1|	predicted protein [Hordeum vulgare subsp. vulgare]	2e-42	0.79	_	_	_	_	_	_	_	_	_	GO:0016757|transferase activity, transferring glycosyl groups;	GO:0008152|metabolic process;	_	_	_	_	m.14057|c17547_g1_i1:131-490(-)	complete	_
c17551_g1	gi|672137207|ref|XP_008792321.1|	PREDICTED: uncharacterized protein LOC103708969 [Phoenix dactylifera]	1e-43	0.63	gi|74638425|sp|Q9C1X4.1|YKW3_SCHPO	RecName: Full=Uncharacterized RING finger protein P32A8.03c [Schizosaccharomyces pombe 972h-]	2e-10	0.58	_	_	_	_	_	_	_	_	_	_	_	m.14202|c17551_g1_i1:3-800(+)	5prime_partial	PF13639.1|zf-RING_2|Ring finger domain|m.14202:156-198;PF12678.2|zf-rbx1|RING-H2 zinc finger|m.14202:154-198;PF14634.1|zf-RING_5|zinc-RING finger domain|m.14202:156-198;PF13923.1|zf-C3HC4_2|Zinc finger, C3HC4 type (RING finger)|m.14202:157-197;PF00097.20|zf-C3HC4|Zinc finger, C3HC4 type (RING finger)|m.14202:157-197;PF13920.1|zf-C3HC4_3|Zinc finger, C3HC4 type (RING finger)|m.14202:154-198;PF1286…
c17569_g1	gi|590593903|ref|XP_007017704.1|	Vacuolar H+-pumping ATPase 16 kDa proteolipid subunit 4 isoform 2, partial [Theobroma cacao]	6e-45	1	gi|3334412|sp|Q96473.1|VATL_KALDA	RecName: Full=V-type proton ATPase 16 kDa proteolipid subunit; Short=V-ATPase 16 kDa proteolipid subunit; AltName: Full=V-type H(+)-ATPase 16 kDa subunit; AltName: F	0	1	3694.estExt_Genewise1_v1.C_LG_V1620	SubName: Full=Putative uncharacterized protein;	COG0636	KOG0232	_	GO:0015078|hydrogen ion transmembrane transporter activity;	GO:0015991|ATP hydrolysis coupled proton transport;	GO:0033179|proton-transporting V-type ATPase, V0 domain;GO:0016021|integral component of membrane;	K02155	ATPeV0C, ATP6L	path:ko00190;path:ko01100;path:ko04142;path:ko04145;path:ko04721;path:ko04966;path:ko05110;path:ko05120;path:ko05152;path:ko05323	_	_	_
c17572_g1	gi|193787924|dbj|BAG50439.1|	sesquiterpene synthase 7 [Zingiber sesquiterpene synthase 7 [Zingiber zerumbet]	1e-30	0.63	gi|342162464|sp|D2YZP9.1|BISS_ZINOF	RecName: Full=(S)-beta-bisabolene synthase; AltName: Full=Terpene synthase 1; Short=ZoTPS1	9e-30	0.58	_	_	_	_	_	_	_	_	K15803	GERD	path:ko00909;path:ko01100	m.14185|c17572_g1_i1:2-559(+)	internal	PF01397.16|Terpene_synth|Terpene synthase, N-terminal domain|m.14185:36-185
c17574_g1	gi|672136995|ref|XP_008792206.1|	PREDICTED: uncharacterized protein LOC103708882 [Phoenix dactylifera]	0	0.82	_	_	_	_	39946.BGIOSIBCE004109	Os01g0823600	_	_	NOG243331	_	GO:0009658|chloroplast organization;GO:0045893|positive regulation of transcription, DNA-templated;	_	_	_	_	m.14180|c17574_g1_i1:17-571(-)	5prime_partial	_
c1758_g1	gi|32492359|emb|CAE05990.1|	OSJNBa0004L19.22 [Oryza sativa Japonica Group]	2e-05	0.63	_	_	_	_	_	_	_	_	_	_	_	_	_	_	_	_	_	_
c17586_g1	gi|226503177|ref|NP_001140521.1|	hypothetical protein [Zea mays]	1e-05	0.93	_	_	_	_	_	_	_	_	_	_	_	_	_	_	_	_	_	_
c17594_g1	gi|567857022|ref|XP_006421194.1|	hypothetical protein CICLE_v10004806mg [Citrus clementina]	8e-13	0.66	_	_	_	_	_	_	_	_	_	_	_	_	K14791	PWP1	_	_	_	_
c17595_g1	gi|670018134|emb|CDJ26667.1|	unnamed protein product [Triticum aestivum]	2e-15	0.7	gi|75333482|sp|Q9C7S5.1|PSYR1_ARATH	RecName: Full=Tyrosine-sulfated glycopeptide receptor 1 [Arabidopsis thaliana]	2e-07	0.5	_	_	_	_	_	_	_	_	_	_	_	m.14086|c17595_g1_i1:3-341(+)	internal	PF08263.7|LRRNT_2|Leucine rich repeat N-terminal domain|m.14086:42-78
c17596_g1	gi|357510015|ref|XP_003625296.1|	Protein kinase [Medicago truncatula]	0	0.99	gi|75319137|sp|P93749.1|Y2197_ARATH	RecName: Full=Probable protein kinase At2g41970 [Arabidopsis thaliana]	0	0.99	_	_	_	_	_	GO:0004713|protein tyrosine kinase activity;GO:0005524|ATP binding;	GO:0018108|peptidyl-tyrosine phosphorylation;	_	_	_	_	_	_	_
c17600_g1	gi|502158092|ref|XP_004511027.1|	PREDICTED: putative disease resistance protein At3g14460-like [Cicer arietinum]	3e-22	0.62	gi|117949827|sp|Q7XA42.2|RGA1_SOLBU	RecName: Full=Putative disease resistance protein RGA1; AltName: Full=RGA3-blb [Solanum bulbocastanum]	6e-18	0.61	_	_	_	_	_	_	_	_	_	_	_	m.14004|c17600_g1_i1:1-378(+)	internal	PF00931.17|NB-ARC|NB-ARC domain|m.14004:15-125;PF13401.1|AAA_22|AAA domain|m.14004:35-121
c17601_g1	gi|475497891|gb|EMT04040.1|	hypothetical protein F775_01074 [Aegilops tauschii]	3e-13	0.53	_	_	_	_	_	_	_	_	_	_	_	_	_	_	_	m.14093|c17601_g1_i1:2-796(+)	5prime_partial	PF13966.1|zf-RVT|zinc-binding in reverse transcriptase|m.14093:56-139
c17602_g1	gi|672180106|ref|XP_008810235.1|	PREDICTED: truncated transcription factor CAULIFLOWER A-like isoform X1 [Phoenix dactylifera]	9e-42	0.72	gi|75313204|sp|Q9SBK9.1|CAL_BRARP	RecName: Full=Transcription factor CAULIFLOWER; Short=BcpCAL; AltName: Full=Agamous-like MADS-box protein CAL	7e-33	0.6	3702.AT1G26310.1-P	CAL (CAULIFLOWER); DNA binding / transcription factor; Floral homeotic gene encoding a MADS [...]	COG5068	_	_	_	_	_	K09264	K09264	_	m.14106|c17602_g1_i1:215-946(-)	complete	PF00319.13|SRF-TF|SRF-type transcription factor (DNA-binding and dimerisation domain)|m.14106:9-58;PF01486.12|K-box|K-box region|m.14106:99-167
c17604_g1	gi|293335085|ref|NP_001169584.1|	hypothetical protein [Zea mays]	6e-10	0.41	_	_	_	_	_	_	_	_	_	_	_	_	_	_	_	m.14192|c17604_g1_i1:300-1112(+)	complete	PF14364.1|DUF4408|Domain of unknown function (DUF4408)|m.14192:57-79
c17606_g1	gi|21239744|gb|AAL76087.1|	HSP90-like protein [Oryza sativa]	2e-08	1	gi|75322934|sp|Q69QQ6.1|HSP82_ORYSJ	RecName: Full=Heat shock protein 81-2; Short=HSP81-2; AltName: Full=Heat shock protein 90 [Oryza sativa Japonica Group]	2e-10	1	_	_	_	_	_	_	_	_	K04079	htpG, HSP90A	path:ko04141;path:ko04151;path:ko04612;path:ko04621;path:ko04626;path:ko04914;path:ko04915;path:ko05200;path:ko05215	_	_	_
c17609_g1	gi|2827992|gb|AAB99950.1|	UDP-glucuronosyltransferase [Pisum sativum]	0	0.74	gi|66774037|sp|Q9SK82.1|U85A1_ARATH	RecName: Full=UDP-glycosyltransferase 85A1; AltName: Full=Cytokinin-O-glucosyltransferase 2; AltName: Full=Zeatin O-glucosyltransferase 2; Short=AtZOG2 [Arabidopsi	0	0.71	_	_	_	_	_	GO:0016757|transferase activity, transferring glycosyl groups;	_	_	_	_	_	m.14156|c17609_g1_i1:3-755(-)	internal	PF00201.13|UDPGT|UDP-glucoronosyl and UDP-glucosyl transferase|m.14156:87-247
c17610_g1	gi|672137125|ref|XP_008792279.1|	PREDICTED: pistil-specific extensin-like protein [Phoenix dactylifera]	6e-06	0.58	_	_	_	_	_	_	_	_	_	_	_	_	_	_	_	m.13947|c17610_g1_i1:31-534(-)	5prime_partial	PF01190.12|Pollen_Ole_e_I|Pollen proteins Ole e I like|m.13947:45-136
c17612_g1	gi|242035449|ref|XP_002465119.1|	hypothetical protein SORBIDRAFT_01g032340 [Sorghum bicolor]	0	0.87	gi|122134590|sp|Q1RMU4.1|ERLN2_BOVIN	RecName: Full=Erlin-2; AltName: Full=Endoplasmic reticulum lipid raft-associated protein 2; AltName: Full=Stomatin-prohibitin-flotillin-HflC/K domain-containing p	0	0.74	4558.Sb01g032340.1	hypothetical protein	_	KOG2962	_	_	_	GO:0005774|vacuolar membrane;GO:0005783|endoplasmic reticulum;GO:0009506|plasmodesma;GO:0005730|nucleolus;GO:0005794|Golgi apparatus;	_	_	_	m.13982|c17612_g1_i1:1-855(-)	3prime_partial	PF01145.20|Band_7|SPFH domain / Band 7 family|m.13982:56-238
c17615_g1	gi|20804893|dbj|BAB92574.1|	proline transport protein-like [Oryza sativa Japonica Group]	0	0.84	gi|75220394|sp|P92961.1|PROT1_ARATH	RecName: Full=Proline transporter 1; Short=AtPROT1 [Arabidopsis thaliana]	0	0.61	39946.BGIOSIBCE004670	Os01g0908600	_	KOG1303	_	_	_	GO:0016021|integral component of membrane;	_	_	_	m.14127|c17615_g1_i1:173-1219(+)	complete	PF01490.13|Aa_trans|Transmembrane amino acid transporter protein|m.14127:33-134;PF01490.13|Aa_trans|Transmembrane amino acid transporter protein|m.14127:123-328
c17633_g1	gi|672142457|ref|XP_008795084.1|	PREDICTED: proline-rich receptor-like protein kinase PERK1 [Phoenix dactylifera]	0	0.78	gi|310947337|sp|Q9LS95.2|PERK6_ARATH	RecName: Full=Putative proline-rich receptor-like protein kinase PERK6; AltName: Full=Proline-rich extensin-like receptor kinase 6; Short=AtPERK6 [Arabidopsis tha	0	0.76	39947.LOC_Os05g12680.1	retrotransposon protein, putative, unclassified, expressed	COG0515	KOG1187	_	GO:0004672|protein kinase activity;	GO:0006468|protein phosphorylation;	GO:0009536|plastid;	_	_	_	m.13951|c17633_g1_i1:3-731(-)	internal	PF00069.20|Pkinase|Protein kinase domain|m.13951:2-146;PF07714.12|Pkinase_Tyr|Protein tyrosine kinase|m.13951:1-212
c17635_g1	gi|15232455|ref|NP_188117.1|	protein DJ-1-like A [Arabidopsis DJ1A_ARATH RecName: Full=Protein DJ-1 homolog A; Short=AtDJ1A [Arabidopsis thaliana]	4e-38	1	gi|75171990|sp|Q9FPF0.1|DJ1A_ARATH	RecName: Full=Protein DJ-1 homolog A; Short=AtDJ1A [Arabidopsis thaliana]	4e-40	1	_	_	_	_	_	GO:0019172|glyoxalase III activity;GO:0005515|protein binding;	GO:0046482|para-aminobenzoic acid metabolic process;GO:0009228|thiamine biosynthetic process;GO:0046686|response to cadmium ion;GO:1900409|positive regulation of cellular response to oxidative stress;	GO:0005634|nucleus;GO:0009506|plasmodesma;GO:0005774|vacuolar membrane;GO:0005829|cytosol;GO:0005886|plasma membrane;GO:0009507|chloroplast;	K03152	thiJ	_	_	_	_
c17642_g1	gi|571558180|ref|XP_003554320.2|	PREDICTED: probable mediator of RNA polymerase II transcription subunit 37e [Glycine max]	5e-29	0.98	gi|75308864|sp|Q9C7X7.1|HSP7N_ARATH	RecName: Full=Heat shock 70 kDa protein 18; AltName: Full=Heat shock protein 70-18; Short=AtHsp70-18; AltName: Full=Heat-shock protein 70T-1 [Arabidopsis thaliana]	2e-30	1	_	_	_	_	_	GO:0002020|protease binding;GO:0005524|ATP binding;	GO:0009408|response to heat;GO:0046686|response to cadmium ion;GO:0080167|response to karrikin;GO:0009615|response to virus;	GO:0048046|apoplast;GO:0009506|plasmodesma;GO:0005774|vacuolar membrane;GO:0005618|cell wall;GO:0005794|Golgi apparatus;GO:0005886|plasma membrane;GO:0009507|chloroplast;GO:0022626|cytosolic ribosome;	K03283	HSPA1_8	path:ko03040;path:ko04010;path:ko04141;path:ko04144;path:ko04612;path:ko04915;path:ko05134;path:ko05145;path:ko05162;path:ko05164;path:ko05169	_	_	_
c17643_g1	gi|672145073|ref|XP_008796444.1|	PREDICTED: golgin subfamily A member 6-like protein 22 [Phoenix dactylifera]	9e-20	0.75	_	_	_	_	_	_	_	_	_	_	_	_	_	_	_	_	_	_
c17659_g1	gi|672206794|ref|XP_008779530.1|	PREDICTED: uncharacterized protein LOC103699270, partial [Phoenix dactylifera]	2e-25	0.8	_	_	_	_	_	_	_	_	_	GO:0003676|nucleic acid binding;	GO:0006259|DNA metabolic process;	_	_	_	_	_	_	_
c17660_g1	gi|672183437|ref|XP_008811996.1|	PREDICTED: beta-galactosidase 1-like [Phoenix dactylifera]	0	0.84	gi|75169194|sp|Q9C6W4.1|BGA15_ARATH	RecName: Full=Beta-galactosidase 15; Short=Lactase 15; Flags: Precursor [Arabidopsis thaliana]	0	0.78	59689.fgenesh1_pm.C_scaffold_1002534	annotation not avaliable	COG1874	_	_	GO:0004553|hydrolase activity, hydrolyzing O-glycosyl compounds;	GO:0005975|carbohydrate metabolic process;	_	_	_	_	m.14157|c17660_g1_i1:1334-2524(+);m.14161|c17660_g1_i1:838-1158(+);m.14160|c17660_g1_i1:376-726(+)	complete;complete;complete	PF02140.13|Gal_Lectin|Galactose binding lectin domain|m.14157:318-396;PF01301.14|Glyco_hydro_35|Glycosyl hydrolases family 35|m.14160:1-116;PF01301.14|Glyco_hydro_35|Glycosyl hydrolases family 35|m.14161:1-46
c17661_g1	gi|50404477|gb|AAT76903.1|	IAA type protein [Elaeis guineensis]	0	0.78	gi|75252053|sp|Q5VRD1.1|IAA1_ORYSJ	RecName: Full=Auxin-responsive protein IAA1; AltName: Full=Indoleacetic acid-induced protein 1 [Oryza sativa Japonica Group]	2e-38	0.62	_	_	_	_	_	GO:0046983|protein dimerization activity;	GO:0006355|regulation of transcription, DNA-templated;GO:0009734|auxin-activated signaling pathway;	GO:0005634|nucleus;	K14484	IAA	path:ko04075	m.14109|c17661_g1_i1:308-910(-)	5prime_partial	PF02309.11|AUX_IAA|AUX/IAA family|m.14109:73-198
c17664_g1	gi|657600553|gb|AID52928.1|	60S acidic ribosomal protein P0 [Carthamus tinctorius]	5e-24	0.87	gi|1710587|sp|P50346.1|RLA0_SOYBN	RecName: Full=60S acidic ribosomal protein P0 [Glycine max]	5e-23	0.81	_	_	_	_	_	GO:0005507|copper ion binding;GO:0003735|structural constituent of ribosome;	GO:0009409|response to cold;GO:0010043|response to zinc ion;GO:0006414|translational elongation;GO:0046686|response to cadmium ion;GO:0042254|ribosome biogenesis;GO:0009651|response to salt stress;	GO:0048046|apoplast;GO:0009506|plasmodesma;GO:0005730|nucleolus;GO:0005886|plasma membrane;GO:0022626|cytosolic ribosome;GO:0009507|chloroplast;	K02941	RP-LP0, RPLP0	path:ko03010	_	_	_
c17669_g1	gi|514755606|ref|XP_004963323.1|	PREDICTED: bifunctional epoxide hydrolase 2-like [Setaria italica]	2e-22	0.81	_	_	_	_	_	_	_	_	_	GO:0016787|hydrolase activity;	GO:0008152|metabolic process;	GO:0005829|cytosol;	_	_	_	_	_	_
c17670_g1	gi|390342697|ref|XP_795444.3|	PREDICTED: uncharacterized protein LOC590757 [Strongylocentrotus purpuratus]	1e-19	0.45	gi|2500543|sp|Q09530.1|MOG5_CAEEL	RecName: Full=Probable pre-mRNA-splicing factor ATP-dependent RNA helicase mog-5; AltName: Full=Masculinization of germline protein 5; AltName: Full=Sex determinatio	2e-06	0.48	_	_	_	_	_	_	_	_	K08808	PSKH	_	m.14047|c17670_g1_i1:2-838(-)	internal	_
c17672_g1	gi|672138740|ref|XP_008793133.1|	PREDICTED: transcription initiation factor TFIID subunit 11 [Phoenix dactylifera]	0	0.77	gi|75264738|sp|Q9M565.1|TAF11_ARATH	RecName: Full=Transcription initiation factor TFIID subunit 11; AltName: Full=TBP-associated factor 11; Short=AtTAF11 [Arabidopsis thaliana]	0	0.87	39947.LOC_Os01g48810.1	transcription initiation factor TFIID subunit 11, putative, expressed	COG5251	KOG3219	_	GO:0003743|translation initiation factor activity;GO:0046982|protein heterodimerization activity;	GO:0006446|regulation of translational initiation;GO:0006367|transcription initiation from RNA polymerase II promoter;	GO:0005840|ribosome;GO:0005634|nucleus;	K03135	TAF11	path:ko03022	m.13966|c17672_g1_i1:178-873(+)	complete	PF04719.9|TAFII28|hTAFII28-like protein conserved region|m.13966:126-215
c17673_g1	gi|297847484|ref|XP_002891623.1|	UDP-glucoronosyl/UDP-glucosyl transferase family protein [Arabidopsis lyrata subsp. lyrata]	3e-17	0.76	gi|75285934|sp|Q5NTH0.1|UGAT_BELPE	RecName: Full=Cyanidin-3-O-glucoside 2-O-glucuronosyltransferase; Short=BpUGAT; AltName: Full=UDP-glucuronic acid:anthocyanin glucuronosyltransferase	2e-12	0.63	_	_	_	_	_	GO:0016757|transferase activity, transferring glycosyl groups;	GO:0006281|DNA repair;GO:0006310|DNA recombination;	GO:0005634|nucleus;	_	_	_	_	_	_
c17677_g1	gi|672132781|ref|XP_008789981.1|	PREDICTED: disease resistance protein RGA2-like [Phoenix dactylifera]	4e-32	0.69	gi|117949827|sp|Q7XA42.2|RGA1_SOLBU	RecName: Full=Putative disease resistance protein RGA1; AltName: Full=RGA3-blb [Solanum bulbocastanum]	2e-15	0.54	_	_	_	_	_	_	_	_	_	_	_	m.13964|c17677_g1_i1:3-608(+)	5prime_partial	PF00560.28|LRR_1|Leucine Rich Repeat|m.13964:11-28;PF13504.1|LRR_7|Leucine rich repeat|m.13964:11-26;PF13504.1|LRR_7|Leucine rich repeat|m.13964:34-45;PF13504.1|LRR_7|Leucine rich repeat|m.13964:109-113;PF13504.1|LRR_7|Leucine rich repeat|m.13964:138-147;PF13504.1|LRR_7|Leucine rich repeat|m.13964:161-170
c17683_g1	gi|557189480|emb|CDJ32218.1|	hypothetical protein EMH_0011590 [Eimeria mitis]	2e-06	0.57	gi|544345|sp|Q05858.1|FMN_CHICK	RecName: Full=Formin; AltName: Full=Limb deformity protein [Gallus gallus]	6e-07	0.7	_	_	_	_	_	_	_	_	K11448	JMJD3	_	m.14088|c17683_g1_i1:391-2319(+)	complete	PF03004.9|Transposase_24|Plant transposase (Ptta/En/Spm family)|m.14088:372-495
c17688_g1	gi|672168915|ref|XP_008804474.1|	PREDICTED: programmed cell death protein 2-like [Phoenix dactylifera]	0	0.67	_	_	_	_	_	_	_	_	_	_	_	_	K14801	TSR4	_	m.14025|c17688_g1_i1:192-1292(+)	complete	PF04194.8|PDCD2_C|Programmed cell death protein 2, C-terminal putative domain|m.14025:190-354
c17700_g1	gi|147837833|emb|CAN62821.1|	hypothetical protein VITISV_013041 [Vitis vinifera]	3e-10	0.72	_	_	_	_	_	_	_	_	_	_	_	_	_	_	_	m.14071|c17700_g1_i1:1-549(+)	5prime_partial	PF00385.19|Chromo|Chromo (CHRromatin Organisation MOdifier) domain|m.14071:28-77
c17710_g1	gi|672144900|ref|XP_008796353.1|	PREDICTED: uncharacterized protein LOC103711839 [Phoenix dactylifera]	0	0.76	_	_	_	_	_	_	_	_	_	_	_	_	_	_	_	m.14013|c17710_g1_i1:108-995(+)	complete	PF05664.6|DUF810|Protein of unknown function (DUF810)|m.14013:1-294
c17715_g1	gi|672206959|ref|XP_008779571.1|	PREDICTED: UPF0481 protein At3g47200-like, partial [Phoenix dactylifera]	7e-22	0.78	_	_	_	_	_	_	_	_	_	_	_	_	_	_	_	m.14114|c17715_g1_i1:2-394(+)	internal	PF03140.10|DUF247|Plant protein of unknown function|m.14114:2-94
c17725_g1	gi|242069401|ref|XP_002449977.1|	hypothetical protein SORBIDRAFT_05g026490 [Sorghum bicolor]	9e-26	0.65	gi|75334347|sp|Q9FUS9.1|GSTUI_ARATH	RecName: Full=Glutathione S-transferase U18; Short=AtGSTU18; AltName: Full=GST class-tau member 18; AltName: Full=Glutathione S-transferase 29 [Arabidopsis thalian	2e-20	0.58	_	_	_	_	_	_	_	_	K00799	GST, gst	path:ko00480;path:ko00980;path:ko00982;path:ko05204	m.13998|c17725_g1_i1:141-548(-)	complete	PF00043.20|GST_C|Glutathione S-transferase, C-terminal domain|m.13998:10-104
c17726_g1	gi|672176220|ref|XP_008808183.1|	PREDICTED: probable beta-D-xylosidase 7 [Phoenix dactylifera]	0	0.78	gi|259585708|sp|Q9SGZ5.2|BXL7_ARATH	RecName: Full=Probable beta-D-xylosidase 7; Short=AtBXL7; Flags: Precursor [Arabidopsis thaliana]	0	0.8	29760.GSVIVG00015257001	SubName: Full=Chromosome chr18 scaffold_1, whole genome shotgun sequence;	COG1472	_	_	GO:0016787|hydrolase activity;	_	_	_	_	_	m.14081|c17726_g1_i1:177-2585(-)	complete	PF00933.16|Glyco_hydro_3|Glycosyl hydrolase family 3 N terminal domain|m.14081:94-380;PF01915.17|Glyco_hydro_3_C|Glycosyl hydrolase family 3 C-terminal domain|m.14081:423-660;PF14310.1|Fn3-like|Fibronectin type III-like domain|m.14081:726-794
c17727_g1	gi|573923978|ref|XP_006649558.1|	PREDICTED: sulfate transporter 1.2-like [Oryza brachyantha]	3e-22	0.82	gi|37089882|sp|Q9MAX3.1|SUT12_ARATH	RecName: Full=Sulfate transporter 1.2 [Arabidopsis thaliana]	1e-20	0.76	_	_	_	_	_	GO:0008271|secondary active sulfate transmembrane transporter activity;	GO:0009970|cellular response to sulfate starvation;GO:0080160|selenate transport;GO:1902358|sulfate transmembrane transport;	GO:0016021|integral component of membrane;	K17470	SULTR1	_	_	_	_
c1773_g1	gi|596299777|ref|XP_007227690.1|	hypothetical protein PRUPE_ppa1027218m2g, partial [Prunus persica]	2e-09	0.62	gi|1351865|sp|P48038.1|ACRO_RABIT	RecName: Full=Acrosin; Contains: RecName: Full=Acrosin light chain; Contains: RecName: Full=Acrosin heavy chain; Flags: Precursor [Oryctolagus cuniculus]	1e-10	0.6	_	_	_	_	_	GO:0070011|peptidase activity, acting on L-amino acid peptides;GO:0005488|binding;	GO:0044763|single-organism cellular process;GO:0007338|single fertilization;	_	K08582	CAPN15	_	_	_	_
c17733_g1	gi|514799868|ref|XP_004974871.1|	PREDICTED: mannose/glucose-specific lectin-like [Setaria italica]	2e-33	0.7	_	_	_	_	_	_	_	_	_	_	_	_	_	_	_	m.14140|c17733_g1_i1:161-1150(-)	complete	PF01419.12|Jacalin|Jacalin-like lectin domain|m.14140:25-144;PF01419.12|Jacalin|Jacalin-like lectin domain|m.14140:180-300
c17734_g1	gi|376011594|gb|AFB18553.1|	RNA polymerase beta' subunit, partial [Cyperus alternifolius]	0	0.99	gi|122166044|sp|Q09G55.1|RPOC1_PLAOC	RecName: Full=DNA-directed RNA polymerase subunit beta'; AltName: Full=PEP; AltName: Full=Plastid-encoded RNA polymerase subunit beta'; Short=RNA polymerase subun	0	0.84	3702.ATCG00180.1-P	unknown protein; RNA polymerase beta' subunit-1 ; DNA-dependent RNA polymerase catalyzes the [...]	COG0086	KOG0261	_	GO:0003899|DNA-directed RNA polymerase activity;GO:0003677|DNA binding;	GO:0006144|purine nucleobase metabolic process;GO:0006206|pyrimidine nucleobase metabolic process;GO:0006351|transcription, DNA-templated;	GO:0005730|nucleolus;GO:0009507|chloroplast;	K03046	rpoC	path:ko00230;path:ko00240;path:ko01100;path:ko03020	m.14003|c17734_g1_i1:544-1866(+)	complete	PF00623.15|RNA_pol_Rpb1_2|RNA polymerase Rpb1, domain 2|m.14003:132-275;PF04997.7|RNA_pol_Rpb1_1|RNA polymerase Rpb1, domain 1|m.14003:9-130;PF04983.13|RNA_pol_Rpb1_3|RNA polymerase Rpb1, domain 3|m.14003:279-357
c17737_g1	gi|514810360|ref|XP_004979990.1|	PREDICTED: uncharacterized protein LOC101768894 [Setaria italica]	0	0.83	_	_	_	_	39946.BGIOSIBCE036973	Os12g0563600	_	_	NOG225170;NOG290939	_	GO:0010090|trichome morphogenesis;	GO:0048046|apoplast;	_	_	_	m.14046|c17737_g1_i1:145-768(-)	complete	PF04398.7|DUF538|Protein of unknown function, DUF538|m.14046:28-140
c17738_g1	gi|672107894|ref|XP_008782290.1|	PREDICTED: putative pentatricopeptide repeat-containing protein At1g10330 [Phoenix dactylifera]	5e-33	0.76	gi|75206168|sp|Q9SIT7.1|PP151_ARATH	RecName: Full=Pentatricopeptide repeat-containing protein At2g13600 [Arabidopsis thaliana]	1e-26	0.69	_	_	_	_	_	_	_	_	_	_	_	m.14095|c17738_g1_i1:165-524(-)	5prime_partial	PF01535.15|PPR|PPR repeat|m.14095:9-33
c17740_g1	gi|672144668|ref|XP_008796236.1|	PREDICTED: uncharacterized protein LOC103711744, partial [Phoenix dactylifera]	3e-14	0.78	_	_	_	_	_	_	_	_	_	_	_	_	_	_	_	_	_	_
c17743_g1	gi|115464175|ref|NP_001055687.1|	Os05g0446300 [Oryza sativa Japonica Group]	0	0.95	gi|75115126|sp|Q65WT0.1|BD31B_ORYSJ	RecName: Full=Protein BUD31 homolog 2; AltName: Full=Protein G10 homolog 2 [Oryza sativa Japonica Group]	0	0.95	39946.BGIOSIBCE019228	Protein BUD31 homolog 2 (Protein G10 homolog 2)	COG5132	KOG3404	_	_	_	GO:0005634|nucleus;GO:0005829|cytosol;	K12873	BUD31, G10	path:ko03040	m.13994|c17743_g1_i1:140-706(-)	5prime_partial	PF01125.12|G10|G10 protein|m.13994:43-186
c17744_g1	gi|116196840|ref|XP_001224232.1|	predicted protein [Chaetomium globosum CBS 148.51]	1e-43	0.86	_	_	_	_	_	_	_	_	_	_	_	_	_	_	_	m.14062|c17744_g1_i1:3-458(+);m.14064|c17744_g1_i1:529-879(+)	5prime_partial;complete	_
c17755_g1	gi|672172873|ref|XP_008806546.1|	PREDICTED: uncharacterized protein LOC103719198 [Phoenix dactylifera]	0	0.69	_	_	_	_	_	_	_	_	_	_	_	_	K07052	K07052	_	m.13961|c17755_g1_i1:1-837(-)	internal	PF02517.11|Abi|CAAX protease self-immunity|m.13961:190-279
c17764_g1	gi|115444153|ref|NP_001045856.1|	Os02g0141000 [Oryza sativa Japonica Group]	1e-37	0.78	gi|75170915|sp|Q9FIX2.1|AIG2L_ARATH	RecName: Full=AIG2-like protein; AltName: Full=Putative gamma-glutamylcyclotransferase [Arabidopsis thaliana]	3e-24	0.6	39946.BGIOSIBCE005571	Os02g0141000	_	_	NOG17290;NOG246518	_	GO:0050896|response to stimulus;	GO:0044444|cytoplasmic part;	_	_	_	_	_	_
c17764_g2	gi|672179140|ref|XP_008809730.1|	PREDICTED: ankyrin repeat-containing protein At5g02620-like [Phoenix dactylifera]	0	0.86	_	_	_	_	_	_	_	_	_	_	_	_	_	_	_	m.14187|c17764_g2_i1:24-440(-)	5prime_partial	PF13962.1|PGG|Domain of unknown function|m.14187:2-102
c17776_g1	gi|514802905|ref|XP_004976344.1|	PREDICTED: remorin-like [Setaria italica]	0	0.8	gi|34925093|sp|P93788.1|REMO_SOLTU	RecName: Full=Remorin; AltName: Full=pp34 [Solanum tuberosum]	0	0.73	15368.BRADI5G16720.1	annotation not avaliable	_	_	NOG294753	_	_	_	_	_	_	m.14183|c17776_g1_i1:312-911(-)	complete	PF03763.8|Remorin_C|Remorin, C-terminal region|m.14183:85-193;PF03766.8|Remorin_N|Remorin, N-terminal region|m.14183:28-83
c17783_g1	gi|573945472|ref|XP_006655074.1|	PREDICTED: UPF0481 protein At3g47200-like [Oryza brachyantha]	3e-18	0.54	_	_	_	_	_	_	_	_	_	_	_	_	_	_	_	m.14103|c17783_g1_i1:3-608(+)	3prime_partial	PF03140.10|DUF247|Plant protein of unknown function|m.14103:42-197
c17808_g1	gi|147766549|emb|CAN76421.1|	hypothetical protein VITISV_002784 [Vitis vinifera]	2e-42	0.91	_	_	_	_	_	_	_	_	_	GO:0008270|zinc ion binding;GO:0016491|oxidoreductase activity;	GO:0055114|oxidation-reduction process;	GO:0005829|cytosol;	K00344	qor, CRYZ	_	m.14176|c17808_g1_i1:1-324(+)	internal	PF00107.21|ADH_zinc_N|Zinc-binding dehydrogenase|m.14176:1-108;PF13602.1|ADH_zinc_N_2|Zinc-binding dehydrogenase|m.14176:31-96
c17824_g1	gi|567222484|ref|XP_006414871.1|	hypothetical protein EUTSA_v10027485mg, partial [Eutrema salsugineum]	5e-09	0.68	_	_	_	_	_	_	_	_	_	_	_	_	_	_	_	_	_	_
c17867_g1	gi|67516577|ref|XP_658174.1|	hypothetical protein AN0570.2 [Aspergillus nidulans FGSC A4]	5e-17	0.98	gi|132827|sp|P12749.1|RL26_RAT	RecName: Full=60S ribosomal protein L26	9e-09	0.79	_	_	_	_	_	GO:0003735|structural constituent of ribosome;	GO:0042254|ribosome biogenesis;GO:0006412|translation;	GO:0015934|large ribosomal subunit;	K02898	RP-L26e, RPL26	path:ko03010	_	_	_
c17872_g1	gi|326489603|dbj|BAK01782.1|	predicted protein [Hordeum vulgare subsp. vulgare]	0	0.72	gi|74896802|sp|Q54DY9.1|BCS1B_DICDI	RecName: Full=Probable mitochondrial chaperone BCS1-B; AltName: Full=BCS1-like protein 2 [Dictyostelium discoideum]	9e-11	0.54	4558.Sb10g028600.1	hypothetical protein	COG0465	KOG0743	_	GO:0005524|ATP binding;GO:0017111|nucleoside-triphosphatase activity;	GO:0008152|metabolic process;	_	_	_	_	m.13970|c17872_g1_i1:1-1614(+)	5prime_partial	PF00004.24|AAA|ATPase family associated with various cellular activities (AAA)|m.13970:308-450;PF14363.1|AAA_assoc|Domain associated at C-terminal with AAA|m.13970:86-181;PF05496.7|RuvB_N|Holliday junction DNA helicase ruvB N-terminus|m.13970:308-364
c17875_g1	gi|586764817|ref|XP_006855143.1|	hypothetical protein AMTR_s00051p00026490 [Amborella trichopoda]	0	0.86	gi|75334461|sp|Q9FXA2.1|PABP8_ARATH	RecName: Full=Polyadenylate-binding protein 8; Short=PABP-8; Short=Poly(A)-binding protein 8 [Arabidopsis thaliana]	0	0.75	29760.GSVIVG00019539001	SubName: Full=Chromosome chr7 scaffold_20, whole genome shotgun sequence;	COG0724	KOG0123	_	GO:0003723|RNA binding;GO:0000166|nucleotide binding;	_	_	K13126	PABPC	path:ko03013;path:ko03015;path:ko03018	m.14028|c17875_g1_i1:275-2284(+)	complete	PF00076.17|RRM_1|RNA recognition motif. (a.k.a. RRM, RBD, or RNP domain)|m.14028:48-118;PF00076.17|RRM_1|RNA recognition motif. (a.k.a. RRM, RBD, or RNP domain)|m.14028:136-204;PF00076.17|RRM_1|RNA recognition motif. (a.k.a. RRM, RBD, or RNP domain)|m.14028:227-295;PF00076.17|RRM_1|RNA recognition motif. (a.k.a. RRM, RBD, or RNP domain)|m.14028:330-398;PF14259.1|RRM_6|RNA recognition motif (a.k.a…
c17883_g1	gi|242075648|ref|XP_002447760.1|	hypothetical protein SORBIDRAFT_06g015160 [Sorghum bicolor]	2e-13	0.62	_	_	_	_	_	_	_	_	_	_	_	_	_	_	_	_	_	_
c1792_g1	gi|604298600|gb|EYU18602.1|	hypothetical protein MIMGU_mgv1a016928mg [Erythranthe guttata]	2e-16	0.69	_	_	_	_	_	_	_	_	_	_	_	_	_	_	_	_	_	_
c17931_g1	gi|672168154|ref|XP_008804067.1|	PREDICTED: gibberellin 3-beta-dioxygenase 1-like [Phoenix dactylifera]	0	0.77	gi|75277642|sp|O24648.1|G3OX_PEA	RecName: Full=Gibberellin 3-beta-dioxygenase 1; AltName: Full=GA 3-oxidase 1; AltName: Full=Gibberellin 3 beta-hydroxylase 1 [Pisum sativum]	0	0.62	_	_	_	_	_	_	_	_	K04124	E1.14.11.15	path:ko00904;path:ko01110	m.14099|c17931_g1_i1:104-1213(-)	complete	PF03171.15|2OG-FeII_Oxy|2OG-Fe(II) oxygenase superfamily|m.14099:206-307;PF14226.1|DIOX_N|non-haem dioxygenase in morphine synthesis N-terminal|m.14099:51-152
c17941_g1	gi|629122683|gb|KCW87173.1|	hypothetical protein EUGRSUZ_B03696 [Eucalyptus grandis]	6e-14	0.8	gi|75200744|sp|Q9SAH9.1|CCR2_ARATH	RecName: Full=Cinnamoyl-CoA reductase 2; Short=AtCCR2 [Arabidopsis thaliana]	2e-11	0.92	_	_	_	_	_	GO:0003824|catalytic activity;GO:0050662|coenzyme binding;	GO:0044237|cellular metabolic process;	_	_	_	_	_	_	_
c17942_g2	gi|326516020|dbj|BAJ88033.1|	predicted protein [Hordeum vulgare subsp. vulgare]	1e-06	0.85	_	_	_	_	_	_	_	_	_	GO:0005524|ATP binding;GO:0005471|ATP:ADP antiporter activity;	GO:0015867|ATP transport;GO:0015866|ADP transport;	GO:0016021|integral component of membrane;	K03301	TC.AAA	_	_	_	_
c17943_g1	gi|125528353|gb|EAY76467.1|	hypothetical protein OsI_04402 [Oryza sativa Indica Group]	9e-11	0.71	_	_	_	_	_	_	_	_	_	_	_	GO:0016023|cytoplasmic membrane-bounded vesicle;	_	_	_	_	_	_
c1795_g1	gi|189203153|ref|XP_001937912.1|	hypothetical protein PTRG_07580 [Pyrenophora tritici-repentis Pt-1C-BFP]	1e-07	0.45	_	_	_	_	_	_	_	_	_	_	_	_	_	_	_	m.3955|c1795_g1_i1:1-384(-)	3prime_partial	PF00399.14|PIR|Yeast PIR protein repeat|m.3955:24-38
c17954_g1	gi|672169447|ref|XP_008804752.1|	PREDICTED: uncharacterized protein LOC103717944 [Phoenix dactylifera]	0	0.79	gi|75144815|sp|Q7XVA8.2|RIP1_ORYSJ	RecName: Full=Putative ripening-related protein 1; Flags: Precursor [Oryza sativa Japonica Group]	0	0.7	39946.BGIOSIBCE014787	Putative ripening-related protein 1 precursor	_	_	NOG285370;NOG273383	_	_	_	_	_	_	m.14016|c17954_g1_i1:165-719(-)	complete	_
c17962_g1	gi|242076046|ref|XP_002447959.1|	hypothetical protein SORBIDRAFT_06g018860 [Sorghum bicolor]	0	0.99	gi|75335092|sp|Q9LJX0.1|AB19B_ARATH	RecName: Full=ABC transporter B family member 19; Short=ABC transporter ABCB.19; Short=AtABCB19; AltName: Full=Multidrug resistance protein 11; AltName: Full=P-gly	0	0.98	_	_	_	_	_	GO:0005524|ATP binding;GO:0010329|auxin efflux transmembrane transporter activity;GO:0042626|ATPase activity, coupled to transmembrane movement of substances;	GO:0009958|positive gravitropism;GO:0009637|response to blue light;GO:0048443|stamen development;GO:0009640|photomorphogenesis;GO:0010218|response to far red light;GO:0010541|acropetal auxin transport;GO:0010315|auxin efflux;GO:0055085|transmembrane transport;GO:0008361|regulation of cell size;GO:0010160|formation of organ boundary;GO:0048527|lateral root development;GO:0010540|basipetal auxin tr…	GO:0016021|integral component of membrane;	K05658	ABCB1	path:ko02010;path:ko04976;path:ko05206	m.14198|c17962_g1_i1:2-406(-)	internal	PF00664.18|ABC_membrane|ABC transporter transmembrane region|m.14198:3-133
c17966_g1	gi|643706519|gb|KDP22620.1|	hypothetical protein JCGZ_02850 [Jatropha curcas]	5e-34	0.79	gi|75245637|sp|Q8L5K4.1|GTPS_CITLI	RecName: Full=Gamma-terpinene synthase, chloroplastic; Short=ClgammaTS; Flags: Precursor	7e-35	0.74	_	_	_	_	_	GO:0016829|lyase activity;GO:0046872|metal ion binding;	_	_	_	_	_	m.13969|c17966_g1_i1:2-343(-)	internal	PF03936.11|Terpene_synth_C|Terpene synthase family, metal binding domain|m.13969:31-114
c17980_g1	gi|228478500|gb|ACQ41836.1|	chalcone-flavanone isomerase [Elaeis oleifera]	0	0.76	gi|158513327|sp|A5HBK6.1|CFI_PYRCO	RecName: Full=Chalcone--flavonone isomerase; Short=Chalcone isomerase	0	0.77	3694.estExt_Genewise1_v1.C_LG_X2396	SubName: Full=Putative uncharacterized protein;	_	_	NOG228353	GO:0016872|intramolecular lyase activity;	GO:0009411|response to UV;	GO:0005783|endoplasmic reticulum;GO:0098588|bounding membrane of organelle;GO:0044446|intracellular organelle part;	K01859	E5.5.1.6	path:ko00941;path:ko01100;path:ko01110	m.13975|c17980_g1_i1:205-918(-)	complete	PF02431.10|Chalcone|Chalcone-flavanone isomerase|m.13975:22-219
c17982_g1	gi|672108590|ref|XP_008785842.1|	PREDICTED: uncharacterized protein LOC103704363 [Phoenix dactylifera]	7e-24	0.96	_	_	_	_	39946.BGIOSIBCE000606	Putative uncharacterized protein P0509B06.5 (Putative uncharacterized protein) (Putative unc [...]	_	_	NOG261677;NOG283506	_	_	_	_	_	_	_	_	_
c17983_g1	gi|672130379|ref|XP_008788718.1|	PREDICTED: WAT1-related protein At3g30340 [Phoenix dactylifera]	0	0.71	gi|460425450|sp|Q500Z4.2|WTR3_ARATH	RecName: Full=WAT1-related protein At1g11450 [Arabidopsis thaliana]	0	0.59	_	_	_	_	_	_	_	_	_	_	_	m.13995|c17983_g1_i1:3-851(+)	5prime_partial	PF00892.15|EamA|EamA-like transporter family|m.13995:5-78;PF00892.15|EamA|EamA-like transporter family|m.13995:129-257
c17989_g1	gi|115486411|ref|NP_001068349.1|	Os11g0640600 [Oryza sativa Japonica Group]	0	0.65	_	_	_	_	_	_	_	_	_	_	_	_	_	_	_	m.14147|c17989_g1_i1:2-1363(+)	5prime_partial	PF13855.1|LRR_8|Leucine rich repeat|m.14147:323-379;PF13504.1|LRR_7|Leucine rich repeat|m.14147:2-9;PF13504.1|LRR_7|Leucine rich repeat|m.14147:21-37;PF13504.1|LRR_7|Leucine rich repeat|m.14147:45-61;PF13504.1|LRR_7|Leucine rich repeat|m.14147:68-89;PF13504.1|LRR_7|Leucine rich repeat|m.14147:100-109;PF13504.1|LRR_7|Leucine rich repeat|m.14147:148-154;PF13504.1|LRR_7|Leucine rich repeat|m.14147:2…
c17994_g1	gi|672167438|ref|XP_008803680.1|	PREDICTED: LOW QUALITY PROTEIN: probable ubiquitin-like-specific protease 2A [Phoenix dactylifera]	3e-24	0.71	_	_	_	_	_	_	_	_	_	_	_	_	_	_	_	_	_	_
c17995_g1	gi|470144352|ref|XP_004307822.1|	PREDICTED: 21 kDa protein-like [Fragaria vesca subsp. vesca]	1e-26	0.58	gi|112717|sp|P17407.1|21KD_DAUCA	RecName: Full=21 kDa protein; AltName: Full=1.2 protein; Flags: Precursor	4e-21	0.52	_	_	_	_	_	_	_	_	_	_	_	m.13971|c17995_g1_i1:68-673(+)	complete	PF04043.10|PMEI|Plant invertase/pectin methylesterase inhibitor|m.13971:37-191
c17996_g1	gi|672144988|ref|XP_008796399.1|	PREDICTED: translational activator GCN1 [Phoenix dactylifera]	5e-13	0.81	_	_	_	_	_	_	_	_	_	_	_	_	_	_	_	_	_	_
c17999_g1	gi|326488061|dbj|BAJ89869.1|	predicted protein [Hordeum vulgare subsp. vulgare]	3e-08	0.71	gi|3915847|sp|P49688.2|RS23_ARATH	RecName: Full=40S ribosomal protein S2-3 [Arabidopsis thaliana]	2e-08	0.67	_	_	_	_	_	_	_	GO:0005829|cytosol;GO:0015935|small ribosomal subunit;	K02981	RP-S2e, RPS2	path:ko03010	_	_	_
c180_g1	gi|186511289|ref|NP_191706.2|	photosystem I light harvesting complex protein [Arabidopsis thaliana]	0	0.99	gi|115765|sp|P10708.1|CB12_SOLLC	RecName: Full=Chlorophyll a-b binding protein 7, chloroplastic; AltName: Full=LHCI type II CAB-7; Flags: Precursor [Solanum lycopersicum]	0	0.84	3702.AT3G61470.1-P	LHCA2; chlorophyll binding; Encodes a component of the light harvesting antenna complex of p [...]	_	_	NOG277576	GO:0016168|chlorophyll binding;	GO:0009765|photosynthesis, light harvesting;GO:0018298|protein-chromophore linkage;	GO:0009535|chloroplast thylakoid membrane;GO:0009523|photosystem II;GO:0016021|integral component of membrane;	K08908	LHCA2	path:ko00196	m.46343|c180_g1_i1:2-469(+)	internal	PF00504.16|Chloroa_b-bind|Chlorophyll A-B binding protein|m.46343:68-156
c18012_g1	gi|672204612|ref|XP_008778960.1|	PREDICTED: uncharacterized protein LOC103698696 [Phoenix dactylifera]	2e-42	0.91	_	_	_	_	29760.GSVIVG00017984001	SubName: Full=Chromosome chr17 scaffold_16, whole genome shotgun sequence;	_	_	NOG292161	_	_	_	_	_	_	m.14122|c18012_g1_i1:153-776(+)	complete	_
c18016_g1	gi|255547636|ref|XP_002514875.1|	amino acid binding protein, putative [Ricinus communis]	0	0.82	gi|254798828|sp|B9JZI2.1|GLND_AGRVS	RecName: Full=Bifunctional uridylyltransferase/uridylyl-removing enzyme; Short=UTase/UR; AltName: Full=Bifunctional [protein-PII]	7e-06	0.64	_	_	_	_	_	GO:0016597|amino acid binding;	GO:0008152|metabolic process;	_	_	_	_	m.14121|c18016_g1_i1:38-502(-)	5prime_partial	PF01842.20|ACT|ACT domain|m.14121:46-106
c1802_g1	gi|672133100|ref|XP_008790154.1|	PREDICTED: LOW QUALITY PROTEIN: cellulose synthase A catalytic subunit 9 [UDP-forming]	2e-29	1	gi|75322910|sp|Q69P51.1|CESA9_ORYSJ	RecName: Full=Cellulose synthase A catalytic subunit 9 [UDP-forming]	1e-30	0.98	_	_	_	_	_	GO:0016760|cellulose synthase (UDP-forming) activity;GO:0008270|zinc ion binding;	GO:0010400|rhamnogalacturonan I side chain metabolic process;GO:0006011|UDP-glucose metabolic process;GO:0005982|starch metabolic process;GO:0005985|sucrose metabolic process;GO:0030244|cellulose biosynthetic process;GO:0009834|secondary cell wall biogenesis;	GO:0016021|integral component of membrane;GO:0005886|plasma membrane;GO:0009507|chloroplast;	K10999	CESA	_	_	_	_
c18032_g1	gi|672122514|ref|XP_008784590.1|	PREDICTED: uncharacterized protein LOC103703500 [Phoenix dactylifera]	0	0.84	_	_	_	_	_	_	_	_	_	_	_	_	_	_	_	m.14208|c18032_g1_i1:143-544(-)	5prime_partial	PF04784.9|DUF547|Protein of unknown function, DUF547|m.14208:8-47
c18048_g1	gi|672194193|ref|XP_008776229.1|	PREDICTED: uncharacterized protein LOC103696395 [Phoenix dactylifera]	5e-24	0.78	gi|21431786|sp|Q08891.2|FACR2_ARATH	RecName: Full=Fatty acyl-CoA reductase 2; AltName: Full=Fatty acid reductase 2; AltName: Full=Male sterility protein 2 [Arabidopsis thaliana]	3e-22	0.75	_	_	_	_	_	_	GO:0044699|single-organism process;	GO:0009536|plastid;	K13356	FAR	path:ko00073;path:ko04146	_	_	_
c18052_g1	gi|672167841|ref|XP_008803896.1|	PREDICTED: probable peroxygenase 5 [Phoenix dactylifera]	0	0.79	gi|75333639|sp|Q9CAB7.1|PXG4_ARATH	RecName: Full=Probable peroxygenase 4; Short=AtPXG4; AltName: Full=Caleosin-4 [Arabidopsis thaliana]	0	0.74	39946.BGIOSIBCE021366	Os06g0254700	_	_	NOG252374	_	GO:1901700|response to oxygen-containing compound;GO:0001101|response to acid;	_	_	_	_	m.14133|c18052_g1_i1:148-744(+)	complete	PF05042.8|Caleosin|Caleosin related protein|m.14133:19-190
c18067_g1	gi|115458122|ref|NP_001052661.1|	Os04g0395800 [Oryza sativa Japonica Group]	4e-17	0.61	gi|75163798|sp|Q93ZM9.1|TIF9_ARATH	RecName: Full=Protein TIFY 9; AltName: Full=Jasmonate ZIM domain-containing protein 10; AltName: Full=Protein JASMONATE-ASSOCIATED 1; AltName: Full=Protein JAZ10 [A	4e-06	0.61	_	_	_	_	_	_	GO:0050896|response to stimulus;	_	K13464	JAZ	path:ko04075;path:ko04626	m.14076|c18067_g1_i1:3-500(+)	5prime_partial	PF09425.5|CCT_2|Divergent CCT motif|m.14076:128-154;PF06200.9|tify|tify domain|m.14076:71-103
c18091_g1	gi|587863606|gb|EXB53368.1|	putative LRR receptor-like serine/threonine-protein kinase [Morus notabilis]	2e-07	0.54	_	_	_	_	_	_	_	_	_	GO:0003824|catalytic activity;	_	_	K04733	IRAK4	path:ko04064;path:ko04210;path:ko04620;path:ko04722;path:ko05133;path:ko05140;path:ko05142;path:ko05145;path:ko05152;path:ko05162;path:ko05164	_	_	_
c18112_g1	gi|474350582|gb|EMS62982.1|	Cystathionine gamma-lyase [Triticum urartu]	3e-09	0.81	gi|75205145|sp|Q9SGU9.1|MGL_ARATH	RecName: Full=Methionine gamma-lyase; Short=AtMGL; AltName: Full=L-methioninase [Arabidopsis thaliana]	9e-06	0.81	_	_	_	_	_	GO:0016829|lyase activity;GO:0030170|pyridoxal phosphate binding;	GO:0009970|cellular response to sulfate starvation;GO:0051289|protein homotetramerization;GO:0008152|metabolic process;GO:0042631|cellular response to water deprivation;	GO:0005829|cytosol;	K01761	E4.4.1.11	path:ko00270;path:ko00450	_	_	_
c18114_g1	gi|672176446|ref|XP_008808294.1|	PREDICTED: probably inactive receptor-like protein kinase At2g46850 [Phoenix dactylifera]	4e-26	0.78	gi|75330955|sp|Q8S8N4.1|Y2685_ARATH	RecName: Full=Probably inactive receptor-like protein kinase At2g46850; Flags: Precursor [Arabidopsis thaliana]	5e-22	0.7	_	_	_	_	_	GO:0004713|protein tyrosine kinase activity;GO:0004674|protein serine/threonine kinase activity;GO:0005524|ATP binding;	GO:0009069|serine family amino acid metabolic process;GO:0006468|protein phosphorylation;	_	_	_	_	_	_	_
c18116_g1	gi|672136563|ref|XP_008791984.1|	PREDICTED: auxin-induced protein 10A5 [Phoenix dactylifera]	7e-23	0.74	_	_	_	_	_	_	_	_	_	GO:0043565|sequence-specific DNA binding;GO:0003700|sequence-specific DNA binding transcription factor activity;	GO:0006355|regulation of transcription, DNA-templated;	GO:0005667|transcription factor complex;	_	_	_	m.14189|c18116_g1_i1:71-409(-)	5prime_partial	PF02519.9|Auxin_inducible|Auxin responsive protein|m.14189:39-106
c18122_g1	gi|586694626|ref|XP_006843598.1|	hypothetical protein AMTR_s00007p00132320 [Amborella trichopoda]	8e-13	0.72	gi|254799164|sp|B9K8A5.1|RL15_THENN	RecName: Full=50S ribosomal protein L15 [Thermotoga neapolitana DSM 4359]	2e-06	0.64	_	_	_	_	_	_	_	GO:0005840|ribosome;	K02876	RP-L15, MRPL15, rplO	path:ko03010	_	_	_
c18127_g1	gi|566147356|ref|XP_006368568.1|	hypothetical protein POPTR_0001s05450g [Populus trichocarpa]	2e-26	0.98	gi|55977041|sp|P68427.2|H32_PEA	RecName: Full=Histone H3.2 H32_WHEAT RecName: Full=Histone H3.2 [Triticum aestivum]	6e-26	1	_	_	_	_	_	GO:0003677|DNA binding;GO:0046982|protein heterodimerization activity;	GO:0006334|nucleosome assembly;	GO:0005634|nucleus;GO:0000786|nucleosome;	K11253	H3	path:ko05034;path:ko05202;path:ko05322	_	_	_
c1813_g1	gi|672179554|ref|XP_008809946.1|	PREDICTED: gibberellin 2-beta-dioxygenase 2-like [Phoenix dactylifera]	2e-37	0.76	gi|75309951|sp|Q9FZ21.1|G2OX6_ARATH	RecName: Full=Gibberellin 2-beta-dioxygenase 6; AltName: Full=GA 2-oxidase 6; AltName: Full=Gibberellin 2-beta-hydroxylase 6; AltName: Full=Gibberellin 2-oxidase 6	1e-27	0.7	4558.Sb09g004520.1	hypothetical protein	COG3491	_	_	GO:0016706|oxidoreductase activity, acting on paired donors, with incorporation or reduction of molecular oxygen, 2-oxoglutarate as one donor, and incorporation of one atom each of oxygen into both donors;	GO:0044710|single-organism metabolic process;	_	K04125	E1.14.11.13	path:ko00904	m.3855|c1813_g1_i1:27-398(-)	5prime_partial	PF03171.15|2OG-FeII_Oxy|2OG-Fe(II) oxygenase superfamily|m.3855:14-63
c18138_g1	gi|672197103|ref|XP_008776986.1|	PREDICTED: putative disease resistance protein RGA4 [Phoenix dactylifera]	2e-33	0.66	gi|110825741|sp|Q7XA40.2|RGA3_SOLBU	RecName: Full=Putative disease resistance protein RGA3; AltName: Full=Blight resistance protein B149; AltName: Full=RGA1-blb [Solanum bulbocastanum]	3e-24	0.62	_	_	_	_	_	_	_	_	_	_	_	m.14177|c18138_g1_i1:3-422(+)	internal	PF00931.17|NB-ARC|NB-ARC domain|m.14177:2-139
c18145_g1	gi|514764836|ref|XP_004965605.1|	PREDICTED: amino acid permease 6-like [Setaria italica]	6e-26	0.85	gi|75244252|sp|Q8GUM3.1|AAP5_ARATH	RecName: Full=Amino acid permease 5; AltName: Full=Amino acid transporter AAP5 [Arabidopsis thaliana]	7e-25	0.74	_	_	_	_	_	_	_	GO:0016021|integral component of membrane;	_	_	_	_	_	_
c18157_g1	gi|470105415|ref|XP_004289079.1|	PREDICTED: uncharacterized protein LOC101295759 [Fragaria vesca subsp. vesca]	9e-12	0.93	gi|2500194|sp|Q38937.1|RAC5_ARATH	RecName: Full=Rac-like GTP-binding protein ARAC5; AltName: Full=GTPase protein ROP4; Flags: Precursor [Arabidopsis thaliana]	4e-13	1	_	_	_	_	_	GO:0003924|GTPase activity;GO:0019901|protein kinase binding;GO:0005525|GTP binding;	GO:0006184|GTP catabolic process;GO:0042147|retrograde transport, endosome to Golgi;GO:0007264|small GTPase mediated signal transduction;GO:0015031|protein transport;	GO:0030904|retromer complex;GO:0009524|phragmoplast;GO:0005730|nucleolus;GO:0030427|site of polarized growth;GO:0005819|spindle;GO:0005886|plasma membrane;	K04392	RAC1	path:ko04010;path:ko04014;path:ko04015;path:ko04024;path:ko04062;path:ko04145;path:ko04151;path:ko04310;path:ko04360;path:ko04370;path:ko04380;path:ko04510;path:ko04520;path:ko04620;path:ko04650;path:ko04662;path:ko04664;path:ko04666;path:ko04670;path:ko04722;path:ko04810;path:ko04932;path:ko04972;path:ko05014;path:ko05100;path:ko05120;path:ko05131;path:ko05132;path:ko05200;path:ko05203;path:ko05…	_	_	_
c18159_g1	gi|326504158|dbj|BAK02865.1|	predicted protein [Hordeum vulgare subsp. vulgare]	1e-27	0.89	_	_	_	_	_	_	_	_	_	GO:0008270|zinc ion binding;GO:0016491|oxidoreductase activity;	GO:0055114|oxidation-reduction process;	GO:0005829|cytosol;	_	_	_	_	_	_
c18164_g1	gi|296088642|emb|CBI37633.3|	unnamed protein product [Vitis vinifera]	4e-21	0.8	_	_	_	_	_	_	_	_	_	GO:0016491|oxidoreductase activity;	GO:0055114|oxidation-reduction process;	_	_	_	_	_	_	_
c18165_g1	gi|672175870|ref|XP_008808002.1|	PREDICTED: uncharacterized protein LOC103720183 [Phoenix dactylifera]	0	0.81	_	_	_	_	39946.BGIOSIBCE008709	Os02g0756800	_	_	NOG234542	_	_	_	_	_	_	m.14058|c18165_g1_i1:109-1047(-)	complete	PF04674.7|Phi_1|Phosphate-induced protein 1 conserved region|m.14058:39-312
c18167_g1	gi|568828835|ref|XP_006468743.1|	PREDICTED: probable receptor-like protein kinase At1g67000-like [Citrus sinensis]	5e-23	0.66	gi|75319082|sp|P93050.1|RKF3_ARATH	RecName: Full=Probable LRR receptor-like serine/threonine-protein kinase RKF3; AltName: Full=Receptor-like kinase in flowers 3; Flags: Precursor [Arabidopsis thalia	3e-08	0.63	_	_	_	_	_	GO:0005524|ATP binding;GO:0004672|protein kinase activity;	GO:0006468|protein phosphorylation;	_	_	_	_	m.13985|c18167_g1_i1:2-412(+)	internal	PF07714.12|Pkinase_Tyr|Protein tyrosine kinase|m.13985:81-137;PF00069.20|Pkinase|Protein kinase domain|m.13985:82-137
c18169_g1	gi|567894330|ref|XP_006439653.1|	hypothetical protein CICLE_v10021514mg [Citrus clementina]	7e-07	0.97	gi|75262692|sp|Q9FM19.1|HIR1_ARATH	RecName: Full=Hypersensitive-induced response protein 1; Short=AtHIR1 [Arabidopsis thaliana]	6e-08	0.88	_	_	_	_	_	_	_	_	_	_	_	_	_	_
c18172_g1	gi|346722086|gb|AEO50759.1|	CCD4c [Crocus sativus]	0	0.83	gi|75146812|sp|Q84K96.1|ZCD_CROSA	RecName: Full=Zeaxanthin 7,8(7',8')-cleavage dioxygenase, chromoplast; AltName: Full=CsZCD; AltName: Full=Zeaxanthin 7,8-dioxygenase; Flags: Precursor	1e-43	0.75	_	_	_	_	_	GO:0003834|beta-carotene 15,15'-monooxygenase activity;	GO:0042572|retinol metabolic process;GO:0055114|oxidation-reduction process;	_	K09840	NCED	path:ko00906;path:ko01100;path:ko01110	m.14171|c18172_g1_i1:3-422(-)	internal	PF03055.10|RPE65|Retinal pigment epithelial membrane protein|m.14171:6-135
c18174_g1	gi|571475960|ref|XP_006586820.1|	PREDICTED: putative disease resistance protein RGA3-like isoform X1 [Glycine max]	7e-14	0.6	_	_	_	_	_	_	_	_	_	_	_	_	_	_	_	m.14002|c18174_g1_i1:1-678(+)	internal	_
c18188_g2	gi|474150865|gb|EMS56944.1|	hypothetical protein TRIUR3_08813 [Triticum urartu]	1e-14	0.8	gi|75158872|sp|Q8RXL7.1|ARL_ARATH	RecName: Full=ARGOS-like protein [Arabidopsis thaliana]	4e-15	0.84	15368.BRADI4G20940.1	annotation not avaliable	_	_	NOG257136	_	_	_	_	_	_	_	_	_
c18189_g1	gi|672128656|ref|XP_008787820.1|	PREDICTED: protein TIFY 5A isoform X1 [Phoenix dactylifera]	5e-14	0.59	_	_	_	_	_	_	_	_	_	_	_	_	_	_	_	m.14031|c18189_g1_i1:95-622(-)	complete	PF09425.5|CCT_2|Divergent CCT motif|m.14031:142-164;PF06200.9|tify|tify domain|m.14031:53-86
c18192_g1	gi|76262500|gb|ABA41400.1|	pherophorin-C2 protein precursor [Chlamydomonas reinhardtii]	2e-21	0.55	gi|20138131|sp|Q9FPQ6.1|GP1_CHLRE	RecName: Full=Vegetative cell wall protein gp1; AltName: Full=Hydroxyproline-rich glycoprotein 1; Flags: Precursor [Chlamydomonas reinhardtii]	1e-20	0.57	_	_	_	_	_	_	_	_	_	_	_	m.14041|c18192_g1_i1:3-365(-)	internal	_
c18195_g1	gi|672158829|ref|XP_008799158.1|	PREDICTED: putative calcium-binding protein CML19 [Phoenix dactylifera]	2e-24	0.88	gi|75330797|sp|Q8RYK0.1|CML31_ORYSJ	RecName: Full=Probable calcium-binding protein CML31; AltName: Full=Calmodulin-like protein 31 [Oryza sativa Japonica Group]	5e-22	0.78	29760.GSVIVG00035045001	SubName: Full=Chromosome chr1 scaffold_75, whole genome shotgun sequence;	COG5126	KOG0027	_	GO:0005509|calcium ion binding;	_	_	K13448	CML	path:ko04626	_	_	_
c18201_g1	gi|661882124|emb|CDP14349.1|	unnamed protein product [Coffea canephora]	6e-13	0.66	gi|308153647|sp|Q9Y2D1.4|ATF5_HUMAN	RecName: Full=Cyclic AMP-dependent transcription factor ATF-5; Short=cAMP-dependent transcription factor ATF-5; AltName: Full=Activating transcription factor 5; Al	2e-05	0.59	_	_	_	_	_	_	_	_	_	_	_	_	_	_
c18209_g1	gi|326502792|dbj|BAJ99024.1|	predicted protein [Hordeum vulgare subsp. vulgare]	6e-30	0.91	gi|2493494|sp|P55748.1|CBP22_HORVU	RecName: Full=Serine carboxypeptidase II-2; AltName: Full=CP-MII.2; Contains: RecName: Full=Serine carboxypeptidase II-2 chain A; Contains: RecName: Full=Serine car	6e-32	0.91	_	_	_	_	_	GO:0004185|serine-type carboxypeptidase activity;	GO:0006508|proteolysis;	GO:0005773|vacuole;	K16297	SCPL-II	_	_	_	_
c18212_g1	gi|672140590|ref|XP_008794105.1|	PREDICTED: receptor-like protein kinase 5 [Phoenix dactylifera]	1e-45	0.74	gi|264664508|sp|C0LGS3.1|Y4372_ARATH	RecName: Full=Probable LRR receptor-like serine/threonine-protein kinase At4g37250; Flags: Precursor [Arabidopsis thaliana]	1e-21	0.59	_	_	_	_	_	GO:0016772|transferase activity, transferring phosphorus-containing groups;	_	GO:0016023|cytoplasmic membrane-bounded vesicle;	K00924	E2.7.1.-	_	m.14136|c18212_g1_i1:1-477(+)	internal	PF13516.1|LRR_6|Leucine Rich repeat|m.14136:28-49;PF13516.1|LRR_6|Leucine Rich repeat|m.14136:142-156;PF13504.1|LRR_7|Leucine rich repeat|m.14136:5-17;PF13504.1|LRR_7|Leucine rich repeat|m.14136:29-41;PF13504.1|LRR_7|Leucine rich repeat|m.14136:54-69;PF13504.1|LRR_7|Leucine rich repeat|m.14136:76-93;PF13504.1|LRR_7|Leucine rich repeat|m.14136:99-112;PF13504.1|LRR_7|Leucine rich repeat|m.14136:121…
c18214_g1	gi|414590681|tpg|DAA41252.1|	TPA: hypothetical protein ZEAMMB73_450036 [Zea mays]	5e-39	0.59	_	_	_	_	_	_	_	_	_	_	_	_	_	_	_	m.14014|c18214_g1_i1:2-784(-)	internal	_
c18225_g1	gi|47497732|dbj|BAD19797.1|	hypothetical protein [Oryza sativa Japonica Group]	7e-22	0.64	gi|75327279|sp|Q7XLY8.2|ATL41_ORYSJ	RecName: Full=E3 ubiquitin-protein ligase Os04g0590900; AltName: Full=RING-H2 finger protein Os04g0590900 [Oryza sativa Japonica Group]	6e-13	0.57	39947.LOC_Os02g15100.1	zinc finger, C3HC4 type domain containing protein, expressed	_	KOG0800	_	_	_	_	_	_	_	m.14051|c18225_g1_i1:13-501(-)	5prime_partial	PF13639.1|zf-RING_2|Ring finger domain|m.14051:102-145;PF12678.2|zf-rbx1|RING-H2 zinc finger|m.14051:110-145;PF00097.20|zf-C3HC4|Zinc finger, C3HC4 type (RING finger)|m.14051:103-144;PF12861.2|zf-Apc11|Anaphase-promoting complex subunit 11 RING-H2 finger|m.14051:105-148
c18233_g1	gi|242076888|ref|XP_002448380.1|	hypothetical protein SORBIDRAFT_06g026310 [Sorghum bicolor]	8e-23	0.53	gi|74627115|sp|P87237.1|YC0C_SCHPO	RecName: Full=Uncharacterized RING finger protein C4G3.12c [Schizosaccharomyces pombe 972h-]	4e-08	0.61	_	_	_	_	_	GO:0046872|metal ion binding;	_	_	_	_	_	m.14098|c18233_g1_i1:131-625(-)	complete	PF13639.1|zf-RING_2|Ring finger domain|m.14098:97-141;PF12678.2|zf-rbx1|RING-H2 zinc finger|m.14098:89-141;PF00097.20|zf-C3HC4|Zinc finger, C3HC4 type (RING finger)|m.14098:98-140;PF14634.1|zf-RING_5|zinc-RING finger domain|m.14098:98-141;PF12861.2|zf-Apc11|Anaphase-promoting complex subunit 11 RING-H2 finger|m.14098:95-143
c18239_g1	gi|378725307|gb|EHY51766.1|	hypothetical protein HMPREF1120_11008 (mitochondrion) [Exophiala dermatitidis NIH/UT8656]	4e-20	0.85	_	_	_	_	_	_	_	_	_	_	_	GO:0005739|mitochondrion;	_	_	_	_	_	_
c18242_g1	gi|629076276|gb|KCW44627.1|	hypothetical protein EUGRSUZ_L01855 [Eucalyptus grandis]	9e-07	0.93	_	_	_	_	_	_	_	_	_	_	_	_	_	_	_	_	_	_
c18270_g1	gi|326517509|dbj|BAK03673.1|	predicted protein [Hordeum vulgare subsp. vulgare]	7e-06	0.83	_	_	_	_	_	_	_	_	_	_	_	_	K14376	PAP	path:ko03015	_	_	_
c1829_g1	gi|171688334|ref|XP_001909107.1|	hypothetical protein [Podospora anserina S mat+]	3e-20	0.93	_	_	_	_	_	_	_	_	_	_	_	_	_	_	_	_	_	_
c18297_g1	gi|242077392|ref|XP_002448632.1|	hypothetical protein SORBIDRAFT_06g030515 [Sorghum bicolor]	8e-11	0.68	_	_	_	_	_	_	_	_	_	_	_	_	_	_	_	_	_	_
c18316_g1	gi|672112904|ref|XP_008808214.1|	PREDICTED: U-box domain-containing protein 52 [Phoenix dactylifera]	3e-37	0.94	gi|172045896|sp|Q9FKG5.2|PUB51_ARATH	RecName: Full=U-box domain-containing protein 51; AltName: Full=Plant U-box protein 51; Includes: RecName: Full=E3 ubiquitin ligase; Includes: RecName: Full=Serin	2e-21	0.72	_	_	_	_	_	GO:0004674|protein serine/threonine kinase activity;GO:0005524|ATP binding;	GO:0009069|serine family amino acid metabolic process;GO:0006468|protein phosphorylation;GO:0006950|response to stress;	_	_	_	_	_	_	_
c18326_g1	gi|514755177|ref|XP_004963217.1|	PREDICTED: wall-associated receptor kinase 4-like [Setaria italica]	3e-40	0.72	gi|116256117|sp|Q9LMN8.2|WAK3_ARATH	RecName: Full=Wall-associated receptor kinase 3; Flags: Precursor [Arabidopsis thaliana]	2e-36	0.62	_	_	_	_	_	GO:0005488|binding;GO:0016772|transferase activity, transferring phosphorus-containing groups;	_	_	_	_	_	m.13973|c18326_g1_i1:429-791(+)	complete	_
c18330_g1	gi|413916574|gb|AFW56506.1|	leucine-rich repeat (LRR) family protein [Zea mays]	0	0.87	gi|300681244|sp|Q9SN46.2|LRX5_ARATH	RecName: Full=Leucine-rich repeat extensin-like protein 5; Short=AtLRX5; Short=LRR/EXTENSIN5; AltName: Full=Cell wall hydroxyproline-rich glycoprotein; Flags: Prec	0	0.83	_	_	_	_	_	_	_	_	_	_	_	m.14008|c18330_g1_i1:261-575(-)	5prime_partial	_
c18339_g1	gi|255543593|ref|XP_002512859.1|	mitochondrial phosphate carrier protein, putative [Ricinus communis]	0	0.78	gi|75309219|sp|Q9FMU6.1|MPCP3_ARATH	RecName: Full=Mitochondrial phosphate carrier protein 3, mitochondrial; AltName: Full=Mitochondrial phosphate transporter 3; Short=MPT3; AltName: Full=Phosphate tr	1e-45	0.83	_	_	_	_	_	_	GO:0006810|transport;	GO:0016021|integral component of membrane;	K15102	SLC25A3, PHC, PIC	_	m.13997|c18339_g1_i1:1-414(-)	internal	PF00153.22|Mito_carr|Mitochondrial carrier protein|m.13997:58-137
c18348_g1	gi|672152958|ref|XP_008797530.1|	PREDICTED: uncharacterized protein LOC103712712 [Phoenix dactylifera]	1e-12	0.79	_	_	_	_	_	_	_	_	_	_	_	_	_	_	_	m.14074|c18348_g1_i1:146-448(-)	complete	_
c18349_g1	gi|444737622|emb|CCM07279.1|	Putative LRR receptor-like serine/threonine-protein kinase FLS2 [Musa balbisiana]	0	0.66	gi|264664489|sp|C0LGP4.1|Y3475_ARATH	RecName: Full=Probable LRR receptor-like serine/threonine-protein kinase At3g47570; Flags: Precursor [Arabidopsis thaliana]	0	0.59	_	_	_	_	_	GO:0016301|kinase activity;	_	_	_	_	_	m.14123|c18349_g1_i1:1-1902(-)	internal	PF13855.1|LRR_8|Leucine rich repeat|m.14123:3-63;PF13855.1|LRR_8|Leucine rich repeat|m.14123:148-208;PF00560.28|LRR_1|Leucine Rich Repeat|m.14123:28-50;PF00560.28|LRR_1|Leucine Rich Repeat|m.14123:76-98;PF00560.28|LRR_1|Leucine Rich Repeat|m.14123:173-195;PF00560.28|LRR_1|Leucine Rich Repeat|m.14123:299-321;PF00560.28|LRR_1|Leucine Rich Repeat|m.14123:397-418;PF00560.28|LRR_1|Leucine Rich Repeat|…
c18358_g1	gi|525343972|ref|NP_001266385.1|	uncharacterized protein LOC101027096 precursor [Zea mays]	2e-38	0.7	_	_	_	_	_	_	_	_	_	GO:0016787|hydrolase activity;	_	GO:0016023|cytoplasmic membrane-bounded vesicle;	_	_	_	m.14144|c18358_g1_i1:52-447(-);m.14142|c18358_g1_i1:417-944(-)	complete;5prime_partial	PF14543.1|TAXi_N|Xylanase inhibitor N-terminal|m.14142:4-97;PF14541.1|TAXi_C|Xylanase inhibitor C-terminal|m.14144:1-125
c18380_g1	gi|672182790|ref|XP_008811650.1|	PREDICTED: vignain-like [Phoenix dactylifera]	2e-35	0.74	gi|109939734|sp|P25776.2|ORYA_ORYSJ	RecName: Full=Oryzain alpha chain; Flags: Precursor [Oryza sativa Japonica Group]	2e-27	0.68	_	_	_	_	_	_	_	_	_	_	_	m.14096|c18380_g1_i1:1-366(+)	internal	PF00112.18|Peptidase_C1|Papain family cysteine protease|m.14096:52-122
c18383_g1	gi|672183991|ref|XP_008812295.1|	PREDICTED: ras-related protein Rab7 [Phoenix dactylifera]	0	0.9	gi|3914559|sp|Q43463.1|RAB7_SOYBN	RecName: Full=Ras-related protein Rab7 [Glycine max]	0	0.84	3694.estExt_Genewise1_v1.C_LG_II2093	SubName: Full=Putative uncharacterized protein;	COG1100	KOG0394	_	GO:0005525|GTP binding;	GO:0010508|positive regulation of autophagy;GO:0010089|xylem development;GO:0007264|small GTPase mediated signal transduction;GO:0010623|developmental programmed cell death;GO:0048102|autophagic cell death;GO:0015031|protein transport;	GO:0005774|vacuolar membrane;GO:0005794|Golgi apparatus;	K07897	RAB7A	path:ko04144;path:ko04145;path:ko05132;path:ko05146;path:ko05152	m.14069|c18383_g1_i1:402-881(-);m.14070|c18383_g1_i1:2-469(-)	complete;3prime_partial	PF00071.17|Ras|Ras family|m.14069:2-131;PF08477.8|Miro|Miro-like protein|m.14069:3-83;PF00025.16|Arf|ADP-ribosylation factor family|m.14069:10-92;PF00009.22|GTP_EFTU|Elongation factor Tu GTP binding domain|m.14069:13-126
c18405_g1	gi|573948679|ref|XP_006656643.1|	PREDICTED: uncharacterized protein LOC102720996 [Oryza brachyantha]	1e-08	0.61	_	_	_	_	_	_	_	_	_	_	_	_	_	_	_	m.13960|c18405_g1_i1:1-390(+)	5prime_partial	_
c1841_g1	gi|566204781|ref|XP_002320563.2|	hypothetical protein POPTR_0014s17410g [Populus trichocarpa]	6e-14	0.93	_	_	_	_	_	_	_	_	_	_	_	GO:0009507|chloroplast;	_	_	_	_	_	_
c18416_g1	gi|115446921|ref|NP_001047240.1|	Os02g0580900 [Oryza sativa Japonica Group]	2e-21	0.8	_	_	_	_	_	_	_	_	_	GO:0005215|transporter activity;	GO:0006810|transport;	GO:0016020|membrane;	K14638	SLC15A3_4, PHT	_	_	_	_
c18421_g1	gi|242050542|ref|XP_002463015.1|	hypothetical protein SORBIDRAFT_02g036250 [Sorghum bicolor]	0	0.99	gi|73921025|sp|Q7XBH4.2|MYB4_ORYSJ	RecName: Full=Myb-related protein Myb4; AltName: Full=OsMyb4; AltName: Full=Transcription factor RLTR1 [Oryza sativa Japonica Group]	6e-42	0.86	4558.Sb02g036250.1	hypothetical protein	COG5147	KOG0048	_	GO:0003677|DNA binding;GO:0003682|chromatin binding;	GO:0045892|negative regulation of transcription, DNA-templated;GO:0009611|response to wounding;GO:0042335|cuticle development;GO:0009753|response to jasmonic acid;GO:0009723|response to ethylene;GO:0016049|cell growth;GO:0009737|response to abscisic acid;GO:0080091|regulation of raffinose metabolic process;GO:0010200|response to chitin;GO:0009651|response to salt stress;	GO:0000785|chromatin;	K09422	MYBP	_	_	_	_
c18429_g1	gi|125529077|gb|EAY77191.1|	hypothetical protein OsI_05160 [Oryza sativa Indica Group]	7e-12	0.88	_	_	_	_	_	_	_	_	_	_	_	GO:0009536|plastid;	_	_	_	_	_	_
c1843_g1	gi|115464791|ref|NP_001055995.1|	Os05g0508400 [Oryza sativa Japonica Group]	2e-31	0.8	_	_	_	_	_	_	_	_	_	GO:0008234|cysteine-type peptidase activity;	GO:0006508|proteolysis;	GO:0016023|cytoplasmic membrane-bounded vesicle;	_	_	_	_	_	_
[truncated: 23,828 more rows]

## Sheet: Table S3-Suc metabolism
Unigene ID	AT Locus ID	Subcellular Localization	Protein Family Name	Protein/gene Abbreviation	Transcript levels (FPKM)
					Days after seed tuber sowing			Avg
					50	85	120
Sugar transport
c42686_g1	AT2G02860	Plasma Membrane	Sucrose transport protein SUT; Sucrose permease;Sucrose transporter ; Sucrose-proton symp	SUT2; SUC3	1	0.2	0.2	0.466667
[truncated: 99 more rows]

## Sheet: Table S4-Primers for qRT-PCR
Table S4. Primer pairs used for qRT-PCR.
[truncated: 13 more rows]

[truncated: 1 more sheets: TableS5-Suc metabolism gene seq]
